# Supplementary material for: (E)-N′-(2-Thienyl­methyl­idene)-p-toluene­sulfono­hydrazide
Source: Acta Crystallogr Sect E Struct Rep Online. 2010 Aug 21;66(Pt 9):o2360. doi: 10.1107/S1600536810032708 (PMC3007898; doi:10.1107/S1600536810032708)
Supplement: Supplementary file 2 [file e-66-o2360-Isup2.hkl]

# 
# h,k,l, Fc-squared, Fo-squared, sigma(Fo-squared) and status flag 
# 
data_I
_shelx_title '  P21/c' 
_shelx_refln_list_code          4 
_shelx_F_calc_maximum      232.46 
_exptl_crystal_F_000       584.00 
_reflns_d_resolution_high  0.7698 
 
loop_ 
 _symmetry_equiv_pos_as_xyz 
 'x, y, z' 
 '-x, y+1/2, -z+1/2' 
 '-x, -y, -z' 
 'x, -y-1/2, z-1/2' 
 
_cell_length_a    14.3758 
_cell_length_b     9.8613 
_cell_length_c     9.6172 
_cell_angle_alpha  90.000 
_cell_angle_beta  104.981 
_cell_angle_gamma  90.000 
 
_shelx_F_squared_multiplier     1.000 
 
loop_ 
 _refln_index_h 
 _refln_index_k 
 _refln_index_l 
 _refln_F_squared_calc 
 _refln_F_squared_meas 
 _refln_F_squared_sigma 
 _refln_observed_status 
   2   0   0        6.42        0.34      0.76 o 
   3   0   0    26365.94    24535.70   1038.32 o 
   4   0   0     6908.12     7329.93    106.20 o 
   5   0   0     1368.31     1445.97     31.26 o 
   6   0   0     4191.30     4130.44     84.97 o 
   7   0   0     1818.54     1990.96     53.03 o 
   8   0   0       26.02       32.89      2.36 o 
   9   0   0     2960.09     2902.63     65.92 o 
  10   0   0       75.16       92.37     12.34 o 
  11   0   0      158.31      174.96      7.29 o 
  12   0   0     4627.83     4715.84     99.01 o 
  13   0   0      218.18      248.08      7.53 o 
  14   0   0       23.62       36.05      3.60 o 
  15   0   0        6.09       14.96      5.43 o 
  16   0   0      206.39      225.98     12.60 o 
  17   0   0        0.27       -4.47      4.96 o 
  18   0   0       64.13       74.48      9.26 o 
   1   1   0     6040.04     6101.34    151.76 o 
   2   1   0      873.39      950.34     10.03 o 
   3   1   0     1196.90     1286.61     13.56 o 
   4   1   0      748.63      691.32     17.80 o 
   5   1   0     1076.34     1076.19     32.75 o 
   6   1   0      206.56      229.77      6.60 o 
   7   1   0      382.31      400.20      5.60 o 
   8   1   0     1709.17     1718.20     19.04 o 
   9   1   0      139.63      118.90      3.75 o 
  10   1   0      770.59      751.97      9.91 o 
  11   1   0     3943.93     4001.79     42.53 o 
  12   1   0      383.15      366.10      6.40 o 
  13   1   0      339.63      337.67      7.46 o 
  14   1   0     1188.82     1228.11     18.57 o 
  15   1   0       86.82       92.65      7.51 o 
  16   1   0        0.31        2.93      4.98 o 
  17   1   0      671.96      688.36     17.22 o 
   0   2   0     8127.38     7756.16    160.00 o 
   1   2   0     2387.67     2334.35     25.53 o 
   2   2   0     3732.70     3689.87     37.50 o 
   3   2   0     1504.48     1522.80     18.82 o 
   4   2   0     2519.46     2440.04     29.53 o 
   5   2   0     1721.67     1686.90     21.20 o 
   6   2   0        6.28       13.08      1.00 o 
   7   2   0     2990.23     3145.50     32.99 o 
   8   2   0      438.01      398.18      5.80 o 
   9   2   0      534.69      498.50      7.08 o 
  10   2   0      564.87      568.15      8.05 o 
  11   2   0      160.00      132.53      4.64 o 
  12   2   0     1289.04     1239.75     20.77 o 
  13   2   0        1.73       -2.55      2.62 o 
  14   2   0      183.20      198.24      7.75 o 
  15   2   0      109.45      111.82      5.06 o 
  16   2   0      130.90      135.44      5.50 o 
  17   2   0      125.59      116.93      9.83 o 
   1   3   0    17109.55    17142.03    231.06 o 
   2   3   0       27.82       47.01      1.41 o 
   3   3   0      661.87      712.46      8.24 o 
   4   3   0     1344.15     1294.20     16.74 o 
   5   3   0      227.96      192.91      7.50 o 
   6   3   0        1.18        5.01      1.38 o 
   7   3   0     2623.78     2641.95     28.07 o 
   8   3   0       80.04      102.84      2.52 o 
   9   3   0      111.79       73.78      2.43 o 
  10   3   0     2966.81     3075.24     38.92 o 
  11   3   0      428.89      434.83      8.61 o 
  12   3   0       12.48       15.41      2.35 o 
  13   3   0     2775.55     2850.36     37.43 o 
  14   3   0      164.54      172.03      5.81 o 
  15   3   0      592.11      622.27     12.04 o 
  16   3   0      643.84      667.75     15.29 o 
  17   3   0        2.60        3.25      2.58 o 
   0   4   0     3617.24     3488.49     72.22 o 
   1   4   0      467.06      484.88      7.63 o 
   2   4   0     4537.44     4822.30     49.22 o 
   3   4   0      323.67      323.74      5.06 o 
   4   4   0      776.66      786.34     11.32 o 
   5   4   0     1463.97     1562.50     20.45 o 
   6   4   0      594.22      570.67      9.19 o 
   7   4   0      335.96      353.61      6.84 o 
   8   4   0      169.89      166.83      4.77 o 
   9   4   0      362.62      328.90      7.05 o 
  10   4   0      852.55      873.13     16.97 o 
  11   4   0      690.85      678.18     11.76 o 
  12   4   0      413.05      406.75      8.65 o 
  13   4   0       72.76       65.82      4.08 o 
  14   4   0        7.94        5.24      2.32 o 
  15   4   0      270.36      269.48     10.07 o 
  16   4   0      187.08      197.54      6.86 o 
  17   4   0        5.77        2.83      2.74 o 
   1   5   0     4845.97     5130.57     52.61 o 
   2   5   0     3312.25     3477.98     41.77 o 
   3   5   0      140.85      175.89      3.27 o 
   4   5   0     1201.88     1332.86     15.04 o 
   5   5   0     1069.15     1028.52     14.78 o 
   6   5   0       12.66       10.16      1.85 o 
   7   5   0       14.89       14.38      2.10 o 
   8   5   0     3018.34     2885.26     36.78 o 
   9   5   0      296.82      299.86      6.90 o 
  10   5   0       46.96       52.18      3.43 o 
  11   5   0     1842.27     1788.44     25.08 o 
  12   5   0       26.54       20.22      2.75 o 
  13   5   0      187.78      185.67      6.03 o 
  14   5   0      354.18      329.09      8.37 o 
  15   5   0        0.02       -3.33      2.22 o 
  16   5   0        3.38        1.76      2.98 o 
   0   6   0     1391.52     1316.00     31.08 o 
   1   6   0      333.37      311.78      6.11 o 
   2   6   0      119.14      144.57      3.20 o 
   3   6   0     1081.77     1002.56     12.07 o 
   4   6   0       36.84       42.27      1.94 o 
   5   6   0      108.87      100.25      4.82 o 
   6   6   0     3682.16     3638.89     45.30 o 
   7   6   0      600.24      541.16      9.82 o 
   8   6   0      152.15      138.35      4.93 o 
   9   6   0      739.27      716.92     12.29 o 
  10   6   0     1728.84     1672.31     23.77 o 
  11   6   0      175.24      174.14      5.77 o 
  12   6   0      490.52      491.60     10.27 o 
  13   6   0      170.47      163.62      5.89 o 
  14   6   0        0.82        3.44      2.53 o 
  15   6   0       34.64       39.69      3.98 o 
   1   7   0      730.52      742.88     15.11 o 
   2   7   0        0.20        0.05      1.20 o 
   3   7   0      184.49      192.72      4.07 o 
   4   7   0     1721.48     1707.16     23.19 o 
   5   7   0     1053.54     1028.58     19.83 o 
   6   7   0       33.77       40.42      3.10 o 
   7   7   0      530.21      528.70     10.03 o 
   8   7   0     1146.08     1161.31     17.70 o 
   9   7   0      440.90      413.50      8.88 o 
  10   7   0      216.95      194.54      6.16 o 
  11   7   0      144.39      139.74      8.40 o 
  12   7   0        6.36        6.65      4.23 o 
  13   7   0       40.51       38.07      3.80 o 
  14   7   0       35.68       35.70      4.28 o 
  15   7   0        0.73       -0.80      2.68 o 
   0   8   0       14.14       10.00      4.32 o 
   1   8   0     1381.81     1345.11     16.21 o 
   2   8   0      997.62     1005.93     12.79 o 
   3   8   0       49.92       55.46      3.38 o 
   4   8   0      715.16      647.89     12.26 o 
   5   8   0      801.80      812.87     13.39 o 
   6   8   0        2.77        0.66      1.90 o 
   7   8   0      432.81      395.29      8.63 o 
   8   8   0      460.94      460.22      9.58 o 
   9   8   0      141.31      129.52      5.31 o 
  10   8   0      160.23      168.65      6.01 o 
  11   8   0      298.19      304.73      8.17 o 
  12   8   0       79.59       76.25      4.78 o 
  13   8   0      168.13      160.20      6.37 o 
  14   8   0       44.32       33.30      4.01 o 
   1   9   0        0.14        3.17      1.51 o 
   2   9   0       13.99       26.70      2.67 o 
   3   9   0      127.88      136.41      4.80 o 
   4   9   0      141.32      155.75      5.79 o 
   5   9   0      121.62      131.34      4.92 o 
   6   9   0      363.37      371.72     11.29 o 
   7   9   0      741.09      718.32     21.48 o 
   8   9   0       80.91       75.82      6.12 o 
   9   9   0      570.80      558.64     11.43 o 
  10   9   0       92.16       94.80      6.93 o 
  11   9   0      112.00      102.08      5.85 o 
  12   9   0      319.17      316.11      8.80 o 
   0  10   0      398.51      389.03     15.40 o 
   1  10   0       48.38       40.30      3.24 o 
   2  10   0        5.32        3.87      2.11 o 
   3  10   0      819.92      807.19     13.91 o 
   4  10   0        1.01        4.51      2.84 o 
   5  10   0       20.46       16.50      4.32 o 
   6  10   0      911.81      907.02     15.59 o 
   7  10   0      126.67      132.12      5.73 o 
   8  10   0       86.74       81.59      4.85 o 
   9  10   0      834.39      804.74     14.93 o 
  10  10   0       56.19       56.89      4.53 o 
  11  10   0       61.51       52.04      4.43 o 
   1  11   0       39.87       42.17      4.83 o 
   2  11   0      836.39      828.61     14.54 o 
   3  11   0       31.68       41.54      4.21 o 
   4  11   0       48.32       46.54      3.88 o 
   5  11   0      910.34      942.54     16.37 o 
   6  11   0        0.20        4.54      2.59 o 
   7  11   0        0.35        2.45      2.63 o 
   8  11   0      755.77      797.14     15.14 o 
   9  11   0      115.25      120.26      6.08 o 
   0  12   0      163.41      199.70     12.55 o 
   1  12   0        2.98        2.21      3.24 o 
   2  12   0        0.03        2.17      3.37 o 
   3  12   0      578.79      605.80     17.04 o 
   4  12   0       24.07       24.33      5.27 o 
   5  12   0        0.89        6.19      2.90 o 
   6  12   0      773.00      802.21     15.36 o 
 -18   1   1       25.54       35.26      5.12 o 
 -17   1   1      419.92      458.06     13.21 o 
 -16   1   1       88.58      106.50      6.05 o 
 -15   1   1      207.47      219.06      6.41 o 
 -14   1   1      526.65      524.76      9.98 o 
 -13   1   1      389.24      382.40      6.63 o 
 -12   1   1     1258.46     1227.99     15.13 o 
 -11   1   1      370.39      340.50      8.63 o 
 -10   1   1      973.98      966.01     12.00 o 
  -9   1   1     1295.99     1349.11     15.57 o 
  -8   1   1      416.30      425.10      6.08 o 
  -7   1   1      694.94      642.06      8.03 o 
  -6   1   1      823.32      794.97      9.32 o 
  -5   1   1        1.17       -0.08      0.72 o 
  -4   1   1     1822.54     1939.76     27.21 o 
  -3   1   1     5591.14     5879.41     68.47 o 
  -2   1   1     2448.72     2589.20     30.31 o 
  -1   1   1      875.68      924.02      9.66 o 
   0   1   1     6960.23     7143.16     73.47 o 
   1   1   1      352.92      341.19      4.00 o 
   2   1   1     1755.78     1824.15     18.87 o 
   3   1   1     1060.60     1009.94     12.62 o 
   4   1   1       68.72       63.32      4.28 o 
   5   1   1      336.78      338.24      4.69 o 
   6   1   1       40.40       10.26      1.03 o 
   7   1   1       56.25       51.16      2.02 o 
   8   1   1     1778.81     1782.25     19.84 o 
   9   1   1      348.21      310.87      5.28 o 
  10   1   1      479.66      467.71      7.13 o 
  11   1   1       32.29       25.89      2.29 o 
  12   1   1       47.23       43.96      3.91 o 
  13   1   1      419.80      422.53      8.91 o 
  14   1   1        8.62       12.01      2.91 o 
  15   1   1      816.40      822.70     26.43 o 
  16   1   1      355.78      386.70     12.14 o 
  17   1   1       43.50       40.87      5.34 o 
 -18   2   1        2.28        4.75      5.96 o 
 -17   2   1       11.76        8.51      2.84 o 
 -16   2   1        0.14        1.14      2.22 o 
 -15   2   1        5.61        7.65      2.40 o 
 -14   2   1       53.28       52.19      4.74 o 
 -13   2   1      251.85      245.61      6.29 o 
 -12   2   1      371.51      385.86      7.90 o 
 -11   2   1      222.41      214.44      5.61 o 
 -10   2   1      225.16      248.40      5.37 o 
  -9   2   1     1182.48     1236.11     14.49 o 
  -8   2   1      362.85      375.41      5.61 o 
  -7   2   1     1248.89     1387.36     15.51 o 
  -6   2   1      996.57     1059.11     12.05 o 
  -5   2   1     1120.19     1084.29     12.08 o 
  -4   2   1      645.95      624.15      7.32 o 
  -3   2   1        3.82       20.45      1.05 o 
  -2   2   1     3636.48     3812.55     38.63 o 
  -1   2   1     1345.58     1295.51     15.79 o 
   0   2   1     5894.48     6049.67     61.60 o 
   1   2   1     7488.23     7715.28     78.84 o 
   2   2   1     4630.96     4715.41     47.73 o 
   3   2   1       20.82       19.17      0.93 o 
   4   2   1      170.04      182.14      2.88 o 
   5   2   1     6983.49     7347.49     74.70 o 
   6   2   1       16.91       17.56      1.79 o 
   7   2   1      932.32      933.76     11.49 o 
   8   2   1     1428.07     1451.25     16.57 o 
   9   2   1      225.60      221.20      4.30 o 
  10   2   1      573.91      565.76      8.16 o 
  11   2   1      181.02      193.06      5.54 o 
  12   2   1      225.54      239.24      6.28 o 
  13   2   1      176.21      181.23      5.74 o 
  14   2   1      232.81      239.28      6.78 o 
  15   2   1        0.16        1.36      2.21 o 
  16   2   1      197.65      195.18      7.16 o 
  17   2   1      107.19      117.30     11.45 o 
 -17   3   1      185.02      194.42      6.85 o 
 -16   3   1       22.30       27.33      3.32 o 
 -15   3   1       93.34       90.04      4.62 o 
 -14   3   1      176.00      171.39      8.24 o 
 -13   3   1       25.65       21.05      3.51 o 
 -12   3   1       38.94       52.76      3.99 o 
 -11   3   1      746.98      790.52     13.14 o 
 -10   3   1      100.45      111.55      4.05 o 
  -9   3   1        3.88        2.99      1.35 o 
  -8   3   1      218.02      230.38      4.09 o 
  -7   3   1        4.51       10.17      1.15 o 
  -6   3   1      223.14      268.46      4.16 o 
  -5   3   1      477.31      487.42      6.30 o 
  -4   3   1      525.20      565.76      6.91 o 
  -3   3   1      965.25     1037.03     11.52 o 
  -2   3   1       59.58       77.34      1.88 o 
  -1   3   1     3458.55     3769.17     44.47 o 
   0   3   1       43.24       54.15      1.60 o 
   1   3   1     5703.35     6051.90     61.33 o 
   2   3   1     1433.72     1499.20     16.08 o 
   3   3   1      136.82      152.48      8.81 o 
   4   3   1      830.48      912.83     12.57 o 
   5   3   1      870.07     1044.99     14.34 o 
   6   3   1      834.56      890.83     12.80 o 
   7   3   1      279.51      323.25      4.85 o 
   8   3   1      386.62      377.52      5.66 o 
   9   3   1      484.43      515.92     19.68 o 
  10   3   1       41.46       26.82      2.67 o 
  11   3   1      524.33      495.39      9.54 o 
  12   3   1       25.52       18.22      2.53 o 
  13   3   1      120.39      114.38      5.31 o 
  14   3   1        2.50        1.78      2.12 o 
  15   3   1       38.90       43.72      5.23 o 
  16   3   1       26.66       25.39      3.45 o 
  17   3   1      118.93      109.89      5.72 o 
 -17   4   1       11.58       14.27      3.16 o 
 -16   4   1       17.90       23.61      5.01 o 
 -15   4   1        0.41       -1.05      2.19 o 
 -14   4   1       47.16       48.69      4.49 o 
 -13   4   1      145.69      143.30      5.11 o 
 -12   4   1       34.89       31.14      2.93 o 
 -11   4   1       78.97       75.16      3.85 o 
 -10   4   1      591.69      575.51     15.06 o 
  -9   4   1      206.92      202.31      5.37 o 
  -8   4   1       40.63       28.85      2.49 o 
  -7   4   1       13.64        6.21      1.25 o 
  -6   4   1     3843.73     3913.23     40.68 o 
  -5   4   1      240.12      206.97      3.53 o 
  -4   4   1      887.03      917.06     10.69 o 
  -3   4   1     3212.81     3345.55     34.75 o 
  -2   4   1     2794.08     3356.89     34.75 o 
  -1   4   1     6082.17     6323.90     74.05 o 
   0   4   1     2677.16     2700.74     28.26 o 
   1   4   1      169.69      120.77      2.52 o 
   2   4   1     4095.69     4290.58     44.02 o 
   3   4   1      560.45      487.34      6.80 o 
   4   4   1      343.30      307.99      5.80 o 
   5   4   1       10.67       24.74      2.32 o 
   6   4   1     1317.47     1234.84     17.12 o 
   7   4   1     1428.42     1453.37     19.89 o 
   8   4   1      320.34      318.57      7.50 o 
   9   4   1      254.61      258.57      6.32 o 
  10   4   1       95.46       80.67      4.07 o 
  11   4   1        4.03        1.54      1.87 o 
  12   4   1        7.52        5.22      2.31 o 
  13   4   1       39.86       39.54      3.46 o 
  14   4   1        1.50       -0.91      2.17 o 
  15   4   1        0.28        2.37      2.52 o 
  16   4   1      203.93      209.77      7.23 o 
 -16   5   1        1.72       -0.42      2.54 o 
 -15   5   1      148.52      151.99      5.88 o 
 -14   5   1      151.64      153.31      5.97 o 
 -13   5   1        0.37       -2.69      1.97 o 
 -12   5   1      451.37      436.57     12.30 o 
 -11   5   1       84.44       68.76      3.84 o 
 -10   5   1        3.13        0.39      1.87 o 
  -9   5   1      435.80      435.79      8.53 o 
  -8   5   1      320.42      347.63      7.20 o 
  -7   5   1      255.49      289.40      6.29 o 
  -6   5   1        9.17       11.59      1.49 o 
  -5   5   1      811.98      849.55     11.78 o 
  -4   5   1      173.09      173.01      3.76 o 
  -3   5   1        0.12        0.82      1.09 o 
  -2   5   1        0.35        0.54      1.02 o 
  -1   5   1       23.60       21.17      2.19 o 
   0   5   1       97.48      109.47      3.95 o 
   1   5   1      456.38      502.82      8.30 o 
   2   5   1      347.57      361.61      5.26 o 
   3   5   1      191.74      192.64      3.82 o 
   4   5   1      787.93      819.91     12.20 o 
   5   5   1        8.08        5.34      1.66 o 
   6   5   1      498.92      471.99      8.52 o 
   7   5   1        1.20        5.90      1.92 o 
   8   5   1      606.29      564.16     10.09 o 
   9   5   1        2.46        2.68      2.38 o 
  10   5   1       79.46       78.62      4.02 o 
  11   5   1      274.65      249.22      6.69 o 
  12   5   1       33.48       39.39      3.41 o 
  13   5   1      562.07      542.08     11.08 o 
  14   5   1      296.78      296.59      9.48 o 
  15   5   1      213.99      206.24      7.10 o 
  16   5   1        0.97        1.66      2.75 o 
 -16   6   1        1.80       -0.58      2.69 o 
 -15   6   1      648.04      630.32     12.66 o 
 -14   6   1        0.39        0.63      2.27 o 
 -13   6   1       66.11       68.33      5.90 o 
 -12   6   1      120.21      123.02      5.12 o 
 -11   6   1      174.86      172.79      5.62 o 
 -10   6   1       26.36       23.91      3.41 o 
  -9   6   1       65.72       70.43      3.84 o 
  -8   6   1      308.84      303.29      7.17 o 
  -7   6   1      635.43      610.62     10.52 o 
  -6   6   1       22.11       22.32      3.10 o 
  -5   6   1      121.98      121.80      3.04 o 
  -4   6   1      130.50      122.19      3.09 o 
  -3   6   1       72.56       69.87      2.47 o 
  -2   6   1     1940.57     2004.55     22.08 o 
  -1   6   1      364.79      369.64      6.68 o 
   0   6   1      177.90      177.45      3.60 o 
   1   6   1     1009.99      983.26     12.36 o 
   2   6   1      337.60      384.43      5.78 o 
   3   6   1      453.39      488.56      7.67 o 
   4   6   1       13.85       22.80      2.96 o 
   5   6   1      480.95      471.54      8.67 o 
   6   6   1      645.72      613.92     10.56 o 
   7   6   1       25.99       27.01      2.78 o 
   8   6   1      702.12      683.07     11.83 o 
   9   6   1       88.29       81.12      5.52 o 
  10   6   1       47.77       51.13      3.61 o 
  11   6   1      363.43      342.69      8.22 o 
  12   6   1       95.24       91.90      4.99 o 
  13   6   1        1.33        3.11      2.45 o 
  14   6   1       72.20       58.69      4.44 o 
  15   6   1      211.88      217.91      7.51 o 
 -15   7   1        4.32       -3.62      2.41 o 
 -14   7   1      816.24      814.94     15.02 o 
 -13   7   1      332.92      339.32     13.26 o 
 -12   7   1       43.55       38.61      6.07 o 
 -11   7   1     1891.21     1890.41     26.84 o 
 -10   7   1       65.73       69.04      4.15 o 
  -9   7   1      164.50      179.88      5.66 o 
  -8   7   1      688.43      680.72     13.30 o 
  -7   7   1      103.21      100.09      4.32 o 
  -6   7   1      612.38      590.80     10.49 o 
  -5   7   1       22.40       27.22      2.69 o 
  -4   7   1       24.89       20.42      3.50 o 
  -3   7   1      325.88      377.79     11.53 o 
  -2   7   1       11.63       14.73      2.01 o 
  -1   7   1      210.29      236.85      5.43 o 
   0   7   1        1.92        5.52      1.54 o 
   1   7   1       97.49       95.64      2.93 o 
   2   7   1        0.45        7.10      2.69 o 
   3   7   1       12.84        9.05      2.01 o 
   4   7   1     3893.90     3816.71     47.52 o 
   5   7   1       18.24       25.79      3.07 o 
   6   7   1      242.64      238.72      6.39 o 
   7   7   1     3285.32     3226.58     41.48 o 
   8   7   1        2.44        2.95      2.27 o 
   9   7   1      848.49      806.34     18.46 o 
  10   7   1     1281.63     1234.16     19.29 o 
  11   7   1        0.38       -2.23      2.18 o 
  12   7   1      239.34      250.80      7.34 o 
  13   7   1      141.36      148.67      6.15 o 
  14   7   1      232.48      247.05      7.85 o 
 -14   8   1        1.55       -2.11      2.56 o 
 -13   8   1       43.67       38.27      3.85 o 
 -12   8   1      149.27      130.77      5.63 o 
 -11   8   1       19.47       15.79      2.86 o 
 -10   8   1        3.97        3.39      2.37 o 
  -9   8   1      261.47      264.71      7.12 o 
  -8   8   1      151.99      144.39      5.21 o 
  -7   8   1      272.72      264.11      8.12 o 
  -6   8   1       68.66       69.93      4.04 o 
  -5   8   1       24.22       35.05      2.99 o 
  -4   8   1      581.03      550.83     10.00 o 
  -3   8   1      183.20      184.27      5.92 o 
  -2   8   1      334.46      360.45      6.23 o 
  -1   8   1       22.43       21.60      1.94 o 
   0   8   1       46.14       35.37      2.26 o 
   1   8   1        0.65       -0.43      1.38 o 
   2   8   1      224.17      244.63      6.26 o 
   3   8   1       74.41       89.76      4.04 o 
   4   8   1      178.34      160.78      5.24 o 
   5   8   1      391.82      362.96      8.18 o 
   6   8   1      283.91      290.00     10.00 o 
   7   8   1      135.38      127.41      5.94 o 
   8   8   1       25.55       24.75      2.94 o 
   9   8   1        8.50       11.94      2.57 o 
  10   8   1        0.64       -0.12      2.62 o 
  11   8   1       51.50       51.41      4.15 o 
  12   8   1        1.28        1.67      2.59 o 
  13   8   1       25.98       26.41      3.88 o 
 -13   9   1       66.22       74.27      8.74 o 
 -12   9   1       43.70       35.92      3.86 o 
 -11   9   1      119.16      107.47      5.39 o 
 -10   9   1        4.75        2.52      2.43 o 
  -9   9   1      844.14      806.77     27.86 o 
  -8   9   1      293.33      301.66      7.87 o 
  -7   9   1        2.42        2.00      2.13 o 
  -6   9   1       64.42       69.98      4.12 o 
  -5   9   1        6.08        8.00      2.26 o 
  -4   9   1      495.46      430.90     16.53 o 
  -3   9   1       38.28       50.45      3.83 o 
  -2   9   1      109.44      107.78      4.25 o 
  -1   9   1       61.40       50.26      3.22 o 
   0   9   1       31.83       20.49      2.61 o 
   1   9   1       31.50       17.71      2.45 o 
   2   9   1      424.24      429.51     13.72 o 
   3   9   1       17.85       21.68      2.65 o 
   4   9   1      230.90      209.52      6.09 o 
   5   9   1       39.62       43.32      3.46 o 
   6   9   1       17.69       21.65      2.86 o 
   7   9   1      146.07      145.84      5.54 o 
   8   9   1        1.29       -0.52      2.34 o 
   9   9   1       19.95       20.90      3.16 o 
  10   9   1        2.10        2.89      2.56 o 
  11   9   1       27.50       35.59      3.87 o 
  12   9   1      109.56      115.42      7.05 o 
 -11  10   1       82.51       83.99      8.17 o 
 -10  10   1      310.94      306.11      8.54 o 
  -9  10   1      123.43      124.24      5.56 o 
  -8  10   1       49.32       50.81      4.39 o 
  -7  10   1       61.89       66.11      4.35 o 
  -6  10   1      336.43      323.48      8.14 o 
  -5  10   1      465.40      471.20      9.93 o 
  -4  10   1      452.30      436.88      9.39 o 
  -3  10   1       78.65       71.56      4.09 o 
  -2  10   1       13.53       19.59      2.63 o 
  -1  10   1       90.40       87.35     13.50 o 
   0  10   1      403.49      406.24     14.44 o 
   1  10   1      193.01      202.33      6.11 o 
   2  10   1      509.03      493.69     10.08 o 
   3  10   1     1349.35     1344.74     20.46 o 
   4  10   1      125.26      113.24      5.06 o 
   5  10   1       35.56       36.01      3.62 o 
   6  10   1      171.28      165.20      6.56 o 
   7  10   1      139.91      132.49      5.64 o 
   8  10   1      104.78      119.81      5.49 o 
   9  10   1        7.80       10.77      2.93 o 
  10  10   1       72.30       70.20      4.94 o 
  -9  11   1        0.68        0.73      4.56 o 
  -8  11   1       58.11       54.96      4.40 o 
  -7  11   1        1.29        1.95      2.53 o 
  -6  11   1        5.95       11.90      2.76 o 
  -5  11   1        4.18        0.40      2.30 o 
  -4  11   1       61.75       53.30      3.95 o 
  -3  11   1       17.07       17.13      2.85 o 
  -2  11   1       12.79       11.38      3.46 o 
  -1  11   1        5.66        6.46      3.22 o 
   0  11   1       66.87       55.21      6.70 o 
   1  11   1        3.28        2.56      2.91 o 
   2  11   1      141.94      161.95      5.90 o 
   3  11   1        1.03        3.81      2.40 o 
   4  11   1      121.52      107.07      5.56 o 
   5  11   1       21.51       17.22      3.05 o 
   6  11   1       61.81       65.63      5.92 o 
   7  11   1       34.51       30.43      3.73 o 
   8  11   1       33.55       34.81      4.06 o 
  -6  12   1      155.94      147.66      8.71 o 
  -5  12   1        1.51       -0.92      2.44 o 
  -4  12   1      146.94      164.34      8.19 o 
  -3  12   1      313.53      318.65     11.01 o 
  -2  12   1        2.08        5.25      3.59 o 
  -1  12   1      326.93      317.09     16.39 o 
   0  12   1      188.50      191.84      8.59 o 
   1  12   1       63.35       66.95      6.25 o 
   2  12   1      439.58      431.27     12.97 o 
   3  12   1       17.64       22.62      3.41 o 
   4  12   1      127.88      119.87      6.00 o 
   5  12   1      572.80      627.54     13.11 o 
 -18   0   2      257.80      287.50     15.01 o 
 -17   0   2       47.56       53.26      7.36 o 
 -16   0   2     1317.52     1370.14     36.31 o 
 -15   0   2      407.56      401.55     10.45 o 
 -13   0   2        4.12       11.15      2.53 o 
 -12   0   2     2546.06     2469.48     38.73 o 
 -11   0   2        4.61        2.61      2.58 o 
 -10   0   2     1117.13     1152.61     19.43 o 
  -9   0   2       18.25       21.64      2.27 o 
  -8   0   2      728.65      908.14     15.32 o 
  -7   0   2    23004.38    23409.48   1387.20 o 
  -6   0   2      171.59      147.97      5.94 o 
  -5   0   2     5231.03     5782.68     82.62 o 
  -4   0   2    54039.32    51119.86   2254.41 o 
  -3   0   2    12188.83    13405.12    192.09 o 
  -2   0   2     1279.44     1244.79     18.28 o 
  -1   0   2    16907.53    17193.65    245.57 o 
   0   0   2    13560.02    13357.03    275.18 o 
   1   0   2     4266.17     4161.13     74.85 o 
   2   0   2     3595.51     3420.14     70.04 o 
   3   0   2     1636.53     1784.93     26.77 o 
   4   0   2       61.40       41.86      3.68 o 
   5   0   2     5579.31     5721.21     82.51 o 
   6   0   2     3882.74     4523.04     66.05 o 
   7   0   2      486.71      378.07      8.05 o 
   8   0   2      983.36     1039.53     24.55 o 
   9   0   2      229.31      218.13      8.26 o 
  10   0   2      723.59      671.39     13.48 o 
  11   0   2       41.39       32.16      3.39 o 
  12   0   2      249.97      223.57      7.22 o 
  13   0   2      360.09      382.70     15.86 o 
  14   0   2       32.93       31.95      6.26 o 
  15   0   2      173.99      176.69     11.79 o 
  16   0   2       25.19       23.55      7.07 o 
  17   0   2        0.02       -2.76      5.34 o 
 -18   1   2     1144.55     1242.99     25.02 o 
 -17   1   2      392.42      376.13     16.26 o 
 -16   1   2       21.10       29.95      3.20 o 
 -15   1   2     1112.90     1160.59     17.73 o 
 -14   1   2      165.82      161.74      6.44 o 
 -13   1   2     1155.31     1099.76     35.25 o 
 -12   1   2      753.23      752.31     12.08 o 
 -11   1   2     1097.59     1132.73     16.12 o 
 -10   1   2      665.55      674.61     10.55 o 
  -9   1   2     1279.72     1292.63     17.34 o 
  -8   1   2      500.28      457.92      7.39 o 
  -7   1   2     1065.23     1104.54     46.74 o 
  -6   1   2     3641.53     3838.96     39.48 o 
  -5   1   2      145.01      108.30      2.73 o 
  -4   1   2       35.37       80.41      2.11 o 
  -3   1   2       23.93       18.71      2.45 o 
  -2   1   2      266.09      281.98      5.50 o 
  -1   1   2     7601.70     7325.08    210.71 o 
   0   1   2     3186.51     3346.73     33.98 o 
   1   1   2     1428.24     1224.15     13.11 o 
   2   1   2       67.09       95.33      2.12 o 
   3   1   2      210.69      231.37      3.54 o 
   4   1   2      894.51      884.45     10.25 o 
   5   1   2       17.98       18.57      2.07 o 
   6   1   2     1380.96     1486.90     16.66 o 
   7   1   2      620.42      588.63      9.44 o 
   8   1   2       43.24       51.46      3.42 o 
   9   1   2       49.63       56.67      2.55 o 
  10   1   2     1799.52     1804.70     20.84 o 
  11   1   2     2200.74     2194.92     25.02 o 
  12   1   2       42.19       34.05      2.97 o 
  13   1   2      573.58      605.58     13.69 o 
  14   1   2      342.68      322.97      8.14 o 
  15   1   2      609.56      613.86     15.94 o 
  16   1   2      231.98      235.98      9.84 o 
 -18   2   2      159.00      162.54     11.04 o 
 -17   2   2       21.87       20.40      3.18 o 
 -16   2   2      395.41      414.52      9.15 o 
 -15   2   2       93.10       92.98      9.45 o 
 -14   2   2       68.25       70.97      4.86 o 
 -13   2   2       54.48       45.18      5.86 o 
 -12   2   2     1548.72     1520.63     18.06 o 
 -11   2   2      438.35      451.73      7.04 o 
 -10   2   2      507.40      547.21      7.80 o 
  -9   2   2     1026.72      944.46     11.57 o 
  -8   2   2     1019.02     1058.33     12.47 o 
  -7   2   2      996.81     1065.13     12.32 o 
  -6   2   2     1052.17      932.71     10.78 o 
  -5   2   2     3271.89     3428.52     35.35 o 
  -4   2   2      669.13      673.89      9.11 o 
  -3   2   2      754.50      692.38      7.91 o 
  -2   2   2      216.02      218.15      4.77 o 
  -1   2   2      402.29      420.35      5.19 o 
   0   2   2    24662.91    23991.46    277.21 o 
   1   2   2     4425.06     4723.77     47.91 o 
   2   2   2        3.99        1.03      0.67 o 
   3   2   2     1363.57     1283.55     14.10 o 
   4   2   2      174.55      236.40      3.74 o 
   5   2   2      281.06      313.62      4.70 o 
   6   2   2      485.84      436.54      6.16 o 
   7   2   2      632.25      608.36      8.21 o 
   8   2   2      408.02      454.50      6.76 o 
   9   2   2      822.81      775.84     10.29 o 
  10   2   2       73.80       64.37      4.81 o 
  11   2   2      296.53      275.19      6.81 o 
  12   2   2      776.35      784.72     14.08 o 
  13   2   2      187.60      194.48      6.05 o 
  14   2   2       17.90       19.37      2.88 o 
  15   2   2      209.65      206.61      6.73 o 
  16   2   2       37.01       41.72      7.83 o 
 -18   3   2        1.98        2.95      3.05 o 
 -17   3   2     1694.31     1737.63     31.41 o 
 -16   3   2       12.65       16.70      2.98 o 
 -15   3   2       28.91       30.55      3.19 o 
 -14   3   2     1195.68     1246.51     18.81 o 
 -13   3   2      113.77      106.07      6.07 o 
 -12   3   2      492.46      468.02      8.97 o 
 -11   3   2     3978.10     3996.49     49.46 o 
 -10   3   2       52.76       42.49      2.23 o 
  -9   3   2      178.13      182.10      3.90 o 
  -8   3   2     3367.68     3507.03     36.92 o 
  -7   3   2      480.95      486.68      6.64 o 
  -6   3   2      406.24      425.52      5.87 o 
  -5   3   2     2077.93     2063.72     22.03 o 
  -4   3   2      124.46      112.27      2.44 o 
  -3   3   2      538.71      536.71      7.75 o 
  -2   3   2     1350.55     1327.82     14.45 o 
  -1   3   2      935.17      887.61     10.09 o 
   0   3   2        0.09       -1.17      0.78 o 
   1   3   2     1967.68     1846.68     19.66 o 
   2   3   2        2.93        2.42      0.78 o 
   3   3   2     1283.58     1377.00     15.19 o 
   4   3   2      130.42      107.31      2.36 o 
   5   3   2      267.04      461.80      6.21 o 
   6   3   2     1950.59     2177.92     23.62 o 
   7   3   2       51.85       43.17      2.00 o 
   8   3   2     1109.10      969.81     14.58 o 
   9   3   2      998.45     1088.01     16.25 o 
  10   3   2        0.03        5.96      4.02 o 
  11   3   2     1409.29     1371.12     20.17 o 
  12   3   2      291.21      288.09     12.54 o 
  13   3   2       22.09       19.57      2.83 o 
  14   3   2      454.56      448.09     10.15 o 
  15   3   2      238.88      242.28      7.48 o 
  16   3   2        0.10        1.69      2.97 o 
 -17   4   2       22.52       15.61      4.25 o 
 -16   4   2      483.16      488.33     18.79 o 
 -15   4   2        5.72        2.42      2.43 o 
 -14   4   2       59.06       55.23      3.75 o 
 -13   4   2      298.20      296.41      7.19 o 
 -12   4   2      695.20      666.48     14.00 o 
 -11   4   2       19.91       22.61      2.59 o 
 -10   4   2     1043.64     1002.77     15.06 o 
  -9   4   2      652.77      609.45      8.55 o 
  -8   4   2       27.83       31.77      1.86 o 
  -7   4   2     2317.55     2256.55     24.49 o 
  -6   4   2     1409.35     1440.93     16.24 o 
  -5   4   2      530.96      611.76      7.83 o 
  -4   4   2      198.14      190.72      3.44 o 
  -3   4   2      180.11      152.01      2.98 o 
  -2   4   2      293.86      311.65      5.78 o 
  -1   4   2     1725.16     1827.41     19.71 o 
   0   4   2     1314.76     1236.67     13.86 o 
   1   4   2      707.50      725.73      8.86 o 
   2   4   2      375.26      360.48      5.15 o 
   3   4   2      996.22      968.51     11.29 o 
   4   4   2      107.92      115.27      3.75 o 
   5   4   2      414.56      417.09      7.50 o 
   6   4   2      125.73      122.42      4.01 o 
   7   4   2        0.26        3.35      2.47 o 
   8   4   2       74.90       64.72      4.22 o 
   9   4   2      377.18      387.69      8.19 o 
  10   4   2      417.03      381.46      8.23 o 
  11   4   2      181.91      154.46      5.31 o 
  12   4   2     1003.38      987.67     25.35 o 
  13   4   2       43.50       41.53      3.69 o 
  14   4   2        2.48        3.47      3.14 o 
  15   4   2      181.25      185.58      6.67 o 
  16   4   2      197.99      188.45      8.39 o 
 -17   5   2       69.50       60.89      5.55 o 
 -16   5   2      193.69      201.31      8.22 o 
 -15   5   2      856.86      850.26     18.40 o 
 -14   5   2       24.92       24.24      4.16 o 
 -13   5   2      751.74      744.29     13.08 o 
 -12   5   2      624.94      611.22     11.12 o 
 -11   5   2      486.78      500.43     11.60 o 
 -10   5   2      183.16      157.47      5.08 o 
  -9   5   2      844.34      801.94     12.78 o 
  -8   5   2      929.12      986.37     14.70 o 
  -7   5   2       89.63       70.98      2.54 o 
  -6   5   2     2864.60     2935.12     31.36 o 
  -5   5   2     1754.98     1862.29     20.60 o 
  -4   5   2      317.58      323.42      5.10 o 
  -3   5   2     1308.64     1363.31     15.64 o 
  -2   5   2     1529.68     1588.61     20.53 o 
  -1   5   2     2588.85     2648.43     28.20 o 
   0   5   2       44.10       39.83      2.00 o 
   1   5   2     5650.61     5875.87     60.22 o 
   2   5   2      562.21      637.53      8.22 o 
   3   5   2      316.09      368.05      6.80 o 
   4   5   2     2704.46     2738.31     34.47 o 
   5   5   2       84.16       91.24      3.65 o 
   6   5   2      113.39      132.82      7.52 o 
   7   5   2      948.16      859.73     13.71 o 
   8   5   2        0.05       -1.56      1.89 o 
   9   5   2      864.04      776.34     13.46 o 
  10   5   2     1764.04     1678.24     24.01 o 
  11   5   2        5.08        2.33      2.11 o 
  12   5   2      192.58      192.19      6.75 o 
  13   5   2      758.25      787.02     14.38 o 
  14   5   2      148.09      151.42      6.10 o 
  15   5   2      365.74      371.62     11.51 o 
 -16   6   2      202.25      187.96      8.39 o 
 -15   6   2       14.46       12.80      3.53 o 
 -14   6   2      296.68      288.53      9.59 o 
 -13   6   2      726.01      720.85     13.07 o 
 -12   6   2        5.61        8.24      2.46 o 
 -11   6   2       17.44       20.24      2.72 o 
 -10   6   2     2680.91     2659.11     49.95 o 
  -9   6   2      189.23      195.83     12.01 o 
  -8   6   2      115.60      116.09      4.48 o 
  -7   6   2      912.77      848.00     13.26 o 
  -6   6   2       14.33       16.91      1.62 o 
  -5   6   2     1438.06     1480.12     17.14 o 
  -4   6   2     1000.32      955.56     11.84 o 
  -3   6   2      587.84      615.15      8.35 o 
  -2   6   2     1231.83     1258.44     17.20 o 
  -1   6   2     1752.47     1748.14     19.63 o 
   0   6   2       18.91       12.94      1.49 o 
   1   6   2     1644.36     1620.83     18.36 o 
   2   6   2     4806.32     4787.24     57.95 o 
   3   6   2     1020.33     1026.81     12.45 o 
   4   6   2     1574.11     1449.12     20.12 o 
   5   6   2     1309.70     1274.88     18.29 o 
   6   6   2      790.51      766.89     12.59 o 
   7   6   2     2369.05     2224.35     29.75 o 
   8   6   2      331.90      351.64      7.90 o 
   9   6   2      238.50      224.46      6.36 o 
  10   6   2      788.47      734.67     13.14 o 
  11   6   2      395.16      388.31      8.99 o 
  12   6   2      307.24      284.66     10.12 o 
  13   6   2       65.91       56.17      4.26 o 
  14   6   2      223.77      224.49      7.65 o 
 -15   7   2       22.46       26.68      6.25 o 
 -14   7   2       49.33       54.06      5.16 o 
 -13   7   2       22.76       22.06      3.86 o 
 -12   7   2      414.05      412.95      9.29 o 
 -11   7   2     1205.35     1132.76     17.88 o 
 -10   7   2       38.41       38.35      3.29 o 
  -9   7   2       55.56       58.09      3.72 o 
  -8   7   2     1981.73     1943.30     26.53 o 
  -7   7   2      856.30      861.24     13.72 o 
  -6   7   2       59.85       58.52      4.20 o 
  -5   7   2      240.02      224.50      5.24 o 
  -4   7   2       90.88       77.44      3.40 o 
  -3   7   2       15.00       21.29      3.56 o 
  -2   7   2      446.71      421.03      9.84 o 
  -1   7   2        6.08        5.88      1.72 o 
   0   7   2      749.79      748.39      9.98 o 
   1   7   2     1743.43     1731.17     19.79 o 
   2   7   2      181.16      173.87      4.47 o 
   3   7   2      279.62      295.64      8.06 o 
   4   7   2     2072.96     2058.04     27.54 o 
   5   7   2      483.43      476.08      9.34 o 
   6   7   2       27.55       27.00      3.16 o 
   7   7   2      139.78      137.89      9.46 o 
   8   7   2      221.32      218.26      6.37 o 
   9   7   2        4.17        5.55      3.47 o 
  10   7   2       99.64       87.64      4.82 o 
  11   7   2       29.10       25.15      3.27 o 
  12   7   2       20.01       17.75      3.16 o 
  13   7   2      552.43      570.29     12.31 o 
  14   7   2       63.95       73.55     11.52 o 
 -14   8   2       30.24       30.48      4.50 o 
 -13   8   2       35.97       35.33      4.49 o 
 -12   8   2      582.21      611.75     17.15 o 
 -11   8   2        3.04        4.80      2.44 o 
 -10   8   2        7.84        7.37      2.47 o 
  -9   8   2      679.54      687.73     12.42 o 
  -8   8   2       56.82       55.03      6.50 o 
  -7   8   2       57.35       60.35      3.72 o 
  -6   8   2     1565.48     1562.17     22.19 o 
  -5   8   2      444.06      438.87      8.75 o 
  -4   8   2        2.23        1.00      1.92 o 
  -3   8   2     2003.93     1971.62     22.63 o 
  -2   8   2      138.81      120.14      3.69 o 
  -1   8   2        0.55       -0.17      0.99 o 
   0   8   2     1935.35     1928.57     25.35 o 
   1   8   2      440.42      442.02      7.52 o 
   2   8   2        6.30        6.95      2.41 o 
   3   8   2      983.19      970.24     15.24 o 
   4   8   2      297.60      308.42     13.36 o 
   5   8   2       22.02       23.91      2.81 o 
   6   8   2     1124.10     1085.07     17.10 o 
   7   8   2      245.43      253.61      6.96 o 
   8   8   2        3.10        3.26      4.28 o 
   9   8   2      664.02      662.40     14.53 o 
  10   8   2        1.80        1.01      2.24 o 
  11   8   2        9.69        8.82      3.03 o 
  12   8   2      210.55      224.96      7.48 o 
  13   8   2        6.10        7.47      3.03 o 
 -13   9   2      318.64      314.85     10.91 o 
 -12   9   2        1.68        0.92      4.09 o 
 -11   9   2      289.46      285.47     13.94 o 
 -10   9   2      112.87      108.15      5.23 o 
  -9   9   2      119.99      127.94      5.32 o 
  -8   9   2      358.49      365.25      8.55 o 
  -7   9   2       67.07       75.14      4.28 o 
  -6   9   2      538.63      509.86     10.13 o 
  -5   9   2      334.24      376.77     14.62 o 
  -4   9   2      112.70      110.90      4.50 o 
  -3   9   2       47.48       45.99      3.62 o 
  -2   9   2        9.43       14.79      1.88 o 
  -1   9   2       49.75       56.85      3.37 o 
   0   9   2        9.40       14.40      2.31 o 
   1   9   2      268.10      303.81      7.20 o 
   2   9   2     1010.84     1005.05     16.39 o 
   3   9   2      386.07      393.24      8.58 o 
   4   9   2      210.61      215.79      6.45 o 
   5   9   2     1491.53     1487.70     22.12 o 
   6   9   2       21.64       26.67      3.10 o 
   7   9   2      229.62      226.64      6.94 o 
   8   9   2      877.55      876.73     15.54 o 
   9   9   2      102.93      115.76      5.64 o 
  10   9   2      117.35      109.66      5.81 o 
  11   9   2      527.68      531.55     11.92 o 
 -11  10   2       57.52       59.18      5.65 o 
 -10  10   2      249.33      262.08     10.55 o 
  -9  10   2      333.59      316.37      8.68 o 
  -8  10   2       80.96       90.75      4.90 o 
  -7  10   2      356.47      385.07      9.11 o 
  -6  10   2      232.36      226.58      9.36 o 
  -5  10   2      117.17      106.97      7.64 o 
  -4  10   2       57.17       64.96      4.77 o 
  -3  10   2      313.64      311.58      7.59 o 
  -2  10   2        2.14        4.93      2.21 o 
  -1  10   2      364.47      382.44     10.90 o 
   0  10   2      180.75      185.26      6.96 o 
   1  10   2       87.89       83.64      4.47 o 
   2  10   2      831.26      803.30     14.03 o 
   3  10   2      631.88      631.61     12.06 o 
   4  10   2      287.86      276.01      7.61 o 
   5  10   2      436.64      450.59     10.03 o 
   6  10   2      502.69      502.85     10.91 o 
   7  10   2      207.87      195.55      6.71 o 
   8  10   2      110.86      132.44      7.52 o 
   9  10   2      243.31      233.41      7.62 o 
  10  10   2        0.86        0.15      2.68 o 
  -9  11   2      540.41      544.19     14.71 o 
  -8  11   2        7.41        6.00      3.08 o 
  -7  11   2      723.53      738.88     14.03 o 
  -6  11   2      413.99      424.01      9.85 o 
  -5  11   2      137.68      129.83      5.59 o 
  -4  11   2      323.36      332.04      8.39 o 
  -3  11   2       30.24       30.44      4.22 o 
  -2  11   2      690.56      697.24     16.36 o 
  -1  11   2      282.82      301.00      9.99 o 
   0  11   2      165.13      181.17      7.92 o 
   1  11   2      232.80      249.47      7.23 o 
   2  11   2     1121.77     1131.89     18.43 o 
   3  11   2       39.07       31.32      3.47 o 
   4  11   2      602.88      651.28     12.94 o 
   5  11   2      577.07      580.39     12.16 o 
   6  11   2      225.39      249.63      9.28 o 
   7  11   2      702.82      716.13     14.27 o 
   8  11   2      178.54      185.88      7.16 o 
  -6  12   2      249.42      272.56      8.19 o 
  -5  12   2      310.46      300.95     10.74 o 
  -4  12   2      262.21      278.13     10.27 o 
  -3  12   2      156.72      154.44      8.07 o 
  -2  12   2        0.10        3.94      3.35 o 
  -1  12   2      211.68      226.67     13.94 o 
   0  12   2       13.12        8.18      3.63 o 
   1  12   2      131.66      125.01      9.64 o 
   2  12   2      730.82      758.64     18.18 o 
   3  12   2      138.81      135.52      6.00 o 
   4  12   2       21.05       20.04      3.44 o 
 -17   1   3      313.89      351.51     14.40 o 
 -16   1   3      499.98      518.04     12.59 o 
 -15   1   3        9.42       12.81      2.41 o 
 -14   1   3      127.35      125.73      8.35 o 
 -13   1   3      277.77      265.99      5.34 o 
 -12   1   3      117.49      116.24      3.59 o 
 -11   1   3      174.09      154.82      4.48 o 
 -10   1   3     1110.70     1031.39     12.61 o 
  -9   1   3      489.42      512.61      7.12 o 
  -8   1   3       12.74       11.11      1.49 o 
  -7   1   3     3440.13     3445.29     84.16 o 
  -6   1   3        4.52        0.76      0.93 o 
  -5   1   3       19.33       10.43      0.87 o 
  -4   1   3     2324.32     2551.53     26.33 o 
  -3   1   3       39.43       60.97      3.75 o 
  -2   1   3        1.19        5.00      1.19 o 
  -1   1   3       14.35       14.50      1.01 o 
   0   1   3      624.09      644.11      7.56 o 
   1   1   3     1818.98     1838.43     19.50 o 
   2   1   3      305.06      326.53      4.68 o 
   3   1   3       14.86       15.66      1.27 o 
   4   1   3      308.72      293.66      4.61 o 
   5   1   3      335.32      409.18      5.97 o 
   6   1   3       70.21       71.45      2.57 o 
   7   1   3       43.92       28.29      1.89 o 
   8   1   3      671.58      667.76      9.24 o 
   9   1   3     1367.17     1371.02     16.57 o 
  10   1   3      138.76      110.59      3.73 o 
  11   1   3      932.66      935.43     18.29 o 
  12   1   3        9.82        8.29      2.97 o 
  13   1   3        1.58        4.34      2.37 o 
  14   1   3      476.96      476.15     13.69 o 
  15   1   3      130.30      132.75      8.82 o 
  16   1   3      150.21      136.90     20.69 o 
 -18   2   3        1.22       -0.44      2.75 o 
 -17   2   3       98.33      109.70      6.05 o 
 -16   2   3       56.57       51.44      6.44 o 
 -15   2   3       17.50       13.69      2.48 o 
 -14   2   3      165.88      159.22      5.12 o 
 -13   2   3        9.89       13.05      1.84 o 
 -12   2   3      150.47      155.02      4.07 o 
 -11   2   3       47.94       61.56      4.35 o 
 -10   2   3       15.63       24.05      4.17 o 
  -9   2   3      223.87      172.51      4.68 o 
  -8   2   3       45.71       42.91      2.29 o 
  -7   2   3      369.84      447.34     19.48 o 
  -6   2   3     1506.91     1540.26     16.86 o 
  -5   2   3      496.45      546.82      6.76 o 
  -4   2   3      669.35      603.37      7.17 o 
  -3   2   3      453.12      438.00      5.44 o 
  -2   2   3     1313.18     1269.19     13.75 o 
  -1   2   3      261.09      322.86      4.64 o 
   0   2   3      221.27      335.94      4.61 o 
   1   2   3     4240.77     4455.67     45.56 o 
   2   2   3      414.07      573.48      7.20 o 
   3   2   3     1115.14     1082.15     13.81 o 
   4   2   3     1487.91     1571.19     17.46 o 
   5   2   3      625.58      768.14      9.66 o 
   6   2   3      954.25      960.95     11.80 o 
   7   2   3      598.54      637.59      8.71 o 
   8   2   3      264.86      283.09      5.26 o 
   9   2   3        0.03        1.44      1.47 o 
  10   2   3        6.30        9.56      2.21 o 
  11   2   3       24.04       22.80      4.59 o 
  12   2   3      367.53      352.71      8.20 o 
  13   2   3       82.40       80.40      4.59 o 
  14   2   3       14.75        8.23      3.27 o 
  15   2   3       14.16       14.79      4.33 o 
  16   2   3       26.42       27.50      5.05 o 
 -18   3   3        0.19       -2.60      2.92 o 
 -17   3   3       14.50       12.61      3.57 o 
 -16   3   3       26.31       24.32      5.02 o 
 -15   3   3        0.33       -1.50      5.53 o 
 -14   3   3      153.07      142.09      5.11 o 
 -13   3   3        0.00        1.61      1.95 o 
 -12   3   3      488.87      483.70      9.06 o 
 -11   3   3      414.02      403.18      6.61 o 
 -10   3   3      113.68      115.62      3.35 o 
  -9   3   3      338.72      321.81      7.37 o 
  -8   3   3      696.65      802.73     10.09 o 
  -7   3   3       10.05        5.64      1.15 o 
  -6   3   3        0.01        5.52      1.05 o 
  -5   3   3      876.32      895.77     12.14 o 
  -4   3   3      203.14      214.62      3.52 o 
  -3   3   3       77.04       93.59      2.20 o 
  -2   3   3     1052.69     1159.71     13.00 o 
  -1   3   3       28.85       28.45      2.26 o 
   0   3   3      235.36      268.99      4.12 o 
   1   3   3      713.67      763.85      9.20 o 
   2   3   3     1351.42     1475.14     16.35 o 
   3   3   3      200.43      227.67      3.90 o 
   4   3   3     1059.61     1196.32     13.84 o 
   5   3   3      685.89      777.78      9.79 o 
   6   3   3       57.13       81.30      2.66 o 
   7   3   3       96.68      103.43      3.05 o 
   8   3   3       40.21       43.15      4.20 o 
   9   3   3      204.04      182.57      5.52 o 
  10   3   3       60.78       63.72      6.45 o 
  11   3   3       88.82       95.83      4.59 o 
  12   3   3      149.39      140.84      5.38 o 
  13   3   3      117.20       96.10      5.65 o 
  14   3   3      118.91      107.00      5.29 o 
  15   3   3       37.28       36.53      3.83 o 
 -17   4   3       12.50       17.76      3.78 o 
 -16   4   3       93.18       78.29      7.85 o 
 -15   4   3        9.40        3.12      4.04 o 
 -14   4   3       15.75       16.74      3.16 o 
 -13   4   3      155.64      174.44      5.51 o 
 -12   4   3      145.56      147.11      4.85 o 
 -11   4   3        6.90       12.51      3.22 o 
 -10   4   3     1008.07      983.71     12.42 o 
  -9   4   3        9.41       22.38      2.70 o 
  -8   4   3      541.89      544.37      7.64 o 
  -7   4   3     4101.45     4140.46     43.25 o 
  -6   4   3      148.69      171.31      3.50 o 
  -5   4   3     2151.33     2229.78     24.03 o 
  -4   4   3     1718.70     1673.55     21.30 o 
  -3   4   3      712.02      655.88      8.24 o 
  -2   4   3     1745.09     1843.28     20.04 o 
  -1   4   3     1288.64     1273.37     14.43 o 
   0   4   3     6828.06     7043.88     71.64 o 
   1   4   3     1908.92     2106.94     22.78 o 
   2   4   3     1880.15     1837.72     20.19 o 
   3   4   3      464.22      446.07      6.33 o 
   4   4   3        3.61        9.26      1.21 o 
   5   4   3     1102.41     1079.34     12.94 o 
   6   4   3      851.90      801.13     12.59 o 
   7   4   3      737.97      718.32     11.90 o 
   8   4   3      366.06      393.42      8.27 o 
   9   4   3      949.19      877.91     14.29 o 
  10   4   3       44.47       36.76      3.30 o 
  11   4   3       21.14       21.79      2.88 o 
  12   4   3      831.76      799.88     14.34 o 
  13   4   3        3.14        6.05      2.55 o 
  14   4   3      138.36      120.98      5.62 o 
  15   4   3       39.69       34.67      4.02 o 
 -17   5   3       93.95       81.92      7.23 o 
 -16   5   3      168.95      189.82      8.10 o 
 -15   5   3       14.20       15.49      3.44 o 
 -14   5   3        6.92        6.25      3.93 o 
 -13   5   3      288.72      284.28     10.95 o 
 -12   5   3      613.09      630.60     11.74 o 
 -11   5   3      713.84      744.35     12.41 o 
 -10   5   3       19.76       13.01      2.31 o 
  -9   5   3       80.81       85.53      3.86 o 
  -8   5   3       99.66      106.35      4.84 o 
  -7   5   3       30.97       25.85      2.18 o 
  -6   5   3     1164.98     1254.25     14.73 o 
  -5   5   3       75.15       70.30      2.51 o 
  -4   5   3      148.45      159.69      4.06 o 
  -3   5   3        3.11        4.34      1.16 o 
  -2   5   3        7.59        9.38      1.32 o 
  -1   5   3      480.38      495.14      6.93 o 
   0   5   3      815.03      853.13     10.55 o 
   1   5   3      897.32      910.42     11.15 o 
   2   5   3        5.97        8.95      1.99 o 
   3   5   3       17.05       22.35      1.74 o 
   4   5   3     1707.16     1717.16     19.38 o 
   5   5   3      341.65      366.59     12.78 o 
   6   5   3       38.94       38.27      2.94 o 
   7   5   3      120.51      100.19      4.38 o 
   8   5   3       38.68       45.83      3.94 o 
   9   5   3      364.13      331.18      7.94 o 
  10   5   3        2.06       -2.43      1.95 o 
  11   5   3      132.42      145.65      5.59 o 
  12   5   3      186.08      176.92      6.82 o 
  13   5   3        3.74        1.65      2.49 o 
  14   5   3       39.97       42.03      4.08 o 
 -16   6   3        0.01        1.65      3.11 o 
 -15   6   3       23.44       23.52      4.09 o 
 -14   6   3       88.49       86.31      6.02 o 
 -13   6   3      122.34      130.40      8.92 o 
 -12   6   3        8.84        4.65      4.09 o 
 -11   6   3      307.46      315.06      7.53 o 
 -10   6   3      170.34      175.98      5.49 o 
  -9   6   3      841.60      867.24     13.77 o 
  -8   6   3      595.68      578.95     11.44 o 
  -7   6   3       82.76       74.19      2.89 o 
  -6   6   3      477.32      455.69      6.97 o 
  -5   6   3      374.99      339.54      5.69 o 
  -4   6   3      180.53      195.73      4.19 o 
  -3   6   3      217.73      189.63      7.63 o 
  -2   6   3      173.88      164.20      3.80 o 
  -1   6   3      381.03      377.97      6.03 o 
   0   6   3       20.78       25.25      1.88 o 
   1   6   3      666.61      676.09      9.09 o 
   2   6   3     1575.06     1581.03     18.19 o 
   3   6   3       37.44       38.49      4.32 o 
   4   6   3     1492.42     1477.84     20.68 o 
   5   6   3        0.44        2.47      2.05 o 
   6   6   3      121.59      121.81      4.63 o 
   7   6   3     1280.13     1262.84     18.86 o 
   8   6   3        0.47        2.00      2.03 o 
   9   6   3        2.67        1.62      2.20 o 
  10   6   3      138.12      143.73      5.57 o 
  11   6   3        0.10        2.29      2.28 o 
  12   6   3        0.03       -1.71      2.37 o 
  13   6   3        7.60       11.58      3.03 o 
  14   6   3       44.45       49.79      4.56 o 
 -15   7   3      836.81      844.77     31.80 o 
 -14   7   3       60.76       67.64      5.55 o 
 -13   7   3      349.52      335.60     10.55 o 
 -12   7   3      601.89      604.85     14.67 o 
 -11   7   3        1.56       -1.43      3.70 o 
 -10   7   3      187.93      182.61      5.76 o 
  -9   7   3      123.75      129.39      4.79 o 
  -8   7   3      743.01      754.73     16.85 o 
  -7   7   3      134.52      125.70      5.53 o 
  -6   7   3        5.19        5.69      2.07 o 
  -5   7   3      650.76      656.74      9.29 o 
  -4   7   3      516.60      473.94      7.38 o 
  -3   7   3      170.26      154.14      4.70 o 
  -2   7   3       46.69       50.94      2.67 o 
  -1   7   3     1753.12     1664.92     19.33 o 
   0   7   3     1479.54     1426.95     16.96 o 
   1   7   3       18.02       18.24      1.90 o 
   2   7   3       12.16       20.88      2.50 o 
   3   7   3     4258.83     4171.24     51.83 o 
   4   7   3      774.42      761.28     12.73 o 
   5   7   3       40.23       38.95      4.25 o 
   6   7   3      839.18      822.06     13.82 o 
   7   7   3        1.93       -1.23      1.89 o 
   8   7   3      109.08      117.53      4.96 o 
   9   7   3      185.03      188.16     13.32 o 
  10   7   3      795.28      786.15     14.39 o 
  11   7   3        1.04       -1.67      2.40 o 
  12   7   3      212.32      194.76     10.36 o 
  13   7   3      708.99      693.11     14.12 o 
 -14   8   3       24.67       26.03      4.32 o 
 -13   8   3      129.36      134.42      7.15 o 
 -12   8   3       21.70       25.40      3.94 o 
 -11   8   3     1012.63     1009.24     20.86 o 
 -10   8   3      215.84      233.26     10.57 o 
  -9   8   3      408.90      415.09     10.95 o 
  -8   8   3      185.76      206.11      7.41 o 
  -7   8   3      216.98      207.75     12.35 o 
  -6   8   3       95.69       99.15      4.24 o 
  -5   8   3      435.47      418.47      8.46 o 
  -4   8   3      138.88      147.61      4.06 o 
  -3   8   3       13.85       15.49      2.32 o 
  -2   8   3      141.87      121.53      3.76 o 
  -1   8   3      100.49       91.10      5.39 o 
   0   8   3      216.37      206.24      5.69 o 
   1   8   3      492.67      461.92      9.05 o 
   2   8   3     1568.36     1569.01     22.27 o 
   3   8   3      585.38      567.88     10.57 o 
   4   8   3      771.46      727.00     13.74 o 
   5   8   3        0.44        1.41      2.08 o 
   6   8   3      132.94      134.14      7.88 o 
   7   8   3       56.04       47.06      3.72 o 
   8   8   3       12.18       13.31      2.78 o 
   9   8   3        1.40        3.83      2.97 o 
  10   8   3      162.06      159.49      6.29 o 
  11   8   3       34.17       27.49      3.70 o 
  12   8   3       12.62        5.17      3.76 o 
 -13   9   3       97.64       96.67      8.27 o 
 -12   9   3      130.69      132.86     11.34 o 
 -11   9   3      138.46      155.22      7.36 o 
 -10   9   3      179.17      183.76      7.90 o 
  -9   9   3        0.61        2.77      2.86 o 
  -8   9   3       35.19       28.79      3.91 o 
  -7   9   3        0.01       -1.90      2.02 o 
  -6   9   3      439.55      417.51      8.89 o 
  -5   9   3        8.19        6.21      2.17 o 
  -4   9   3      165.68      143.48      4.95 o 
  -3   9   3      270.35      245.90      5.33 o 
  -2   9   3       94.65       92.62      3.48 o 
  -1   9   3       15.26       12.04      1.88 o 
   0   9   3       44.76       36.15      4.65 o 
   1   9   3       46.99       39.96      3.80 o 
   2   9   3      133.55      134.20      5.13 o 
   3   9   3       21.28       24.80      3.20 o 
   4   9   3       44.72       47.19      6.21 o 
   5   9   3      239.37      235.00      6.95 o 
   6   9   3       13.52       14.74      2.74 o 
   7   9   3       23.18       19.33      2.98 o 
   8   9   3      296.67      272.53      7.89 o 
   9   9   3        5.41        1.44      3.39 o 
  10   9   3       97.67      100.69      5.73 o 
 -11  10   3       76.73       83.41      6.39 o 
 -10  10   3        2.82        1.42      3.08 o 
  -9  10   3       39.81       33.52      4.39 o 
  -8  10   3       17.18       21.95      3.88 o 
  -7  10   3      129.78      121.91      6.50 o 
  -6  10   3       37.13       36.28      5.24 o 
  -5  10   3      105.18      100.23      4.75 o 
  -4  10   3      822.11      807.13     13.90 o 
  -3  10   3      310.34      327.60      7.80 o 
  -2  10   3       22.09       29.27      4.05 o 
  -1  10   3      340.01      326.30      7.85 o 
   0  10   3      169.85      162.09      7.18 o 
   1  10   3      250.21      260.30      7.10 o 
   2  10   3      209.41      217.37      6.69 o 
   3  10   3       15.89       16.19      5.23 o 
   4  10   3       44.69       61.07      4.21 o 
   5  10   3       70.06       77.82      4.77 o 
   6  10   3      399.12      408.17      9.82 o 
   7  10   3        0.07       -2.50      2.45 o 
   8  10   3       15.42       10.95      3.15 o 
   9  10   3      471.41      469.20     12.23 o 
  -9  11   3       65.48       66.50      5.94 o 
  -8  11   3       51.72       49.04      5.23 o 
  -7  11   3        3.66        1.74      3.14 o 
  -6  11   3      128.09      120.60      6.91 o 
  -5  11   3        5.82        3.76      2.50 o 
  -4  11   3       50.71       52.46      3.96 o 
  -3  11   3       45.79       50.48      4.95 o 
  -2  11   3       45.30       50.87      8.37 o 
  -1  11   3       10.40        7.26      7.49 o 
   0  11   3       54.17       55.98      5.80 o 
   1  11   3      101.73       96.61      6.47 o 
   2  11   3       18.15       17.23      3.18 o 
   3  11   3       27.92       24.85      3.45 o 
   4  11   3       73.28       61.74      4.54 o 
   5  11   3      384.41      368.40      9.49 o 
   6  11   3       44.61       57.42      4.79 o 
   7  11   3       13.56       12.02      3.27 o 
  -5  12   3      506.80      493.03     20.45 o 
  -4  12   3       72.75       82.69      9.51 o 
  -3  12   3        1.93        2.06      5.61 o 
  -2  12   3      365.03      414.40     12.38 o 
  -1  12   3       36.37       30.03      4.64 o 
   0  12   3       12.83       10.34      3.77 o 
   1  12   3       85.90       98.57      7.90 o 
   2  12   3        0.99       -1.26      2.62 o 
   3  12   3      303.27      334.37      9.77 o 
 -16   0   4      318.99      366.75     14.45 o 
 -15   0   4       49.63       37.65      5.46 o 
 -14   0   4      140.29      156.51      8.85 o 
 -13   0   4       25.75       25.04      2.92 o 
 -12   0   4       73.42      107.10      8.37 o 
 -11   0   4     3545.70     3853.84     57.71 o 
 -10   0   4       54.93       76.34      3.81 o 
  -9   0   4       22.97       36.37      2.61 o 
  -8   0   4     8286.98     8692.42    124.43 o 
  -7   0   4     8472.81     9756.05    139.77 o 
  -6   0   4      546.00      532.10      9.32 o 
  -5   0   4     5115.00     5227.95     75.05 o 
  -4   0   4      199.95      223.59      8.69 o 
  -3   0   4     5567.20     5708.11     82.09 o 
  -2   0   4        0.97        3.68      1.84 o 
  -1   0   4     3386.55     3440.72     50.16 o 
   0   0   4     4174.93     3837.03    346.79 o 
   1   0   4     1081.98      992.79     16.23 o 
   2   0   4     1448.67     1430.12     22.65 o 
   3   0   4     1530.52     1422.92     22.83 o 
   4   0   4        1.61        2.07      1.49 o 
   5   0   4     1232.12     1394.35     23.02 o 
   6   0   4     1533.44     1379.07     23.13 o 
   7   0   4       62.67       46.33      3.60 o 
   8   0   4     1087.64     1065.89     27.85 o 
   9   0   4     3220.31     3218.55     50.12 o 
  10   0   4     1337.31     1259.13     22.79 o 
  11   0   4        0.54       -0.09      2.54 o 
  12   0   4      157.50      160.65     11.14 o 
  13   0   4       31.83       22.35      6.07 o 
  14   0   4       23.18       33.95      7.59 o 
  15   0   4      315.91      313.63     16.50 o 
 -17   1   4      561.08      596.82     20.45 o 
 -16   1   4      395.27      391.79     15.48 o 
 -15   1   4      349.39      365.27      7.93 o 
 -14   1   4       86.04      107.93      4.73 o 
 -13   1   4       34.01       24.48      2.47 o 
 -12   1   4      128.05      123.76      4.37 o 
 -11   1   4      625.49      615.73      8.63 o 
 -10   1   4        3.18        3.06      1.38 o 
  -9   1   4        3.14        2.28      1.20 o 
  -8   1   4     1110.89     1065.54     12.46 o 
  -7   1   4       68.04       57.64      2.34 o 
  -6   1   4      620.10      607.02      7.39 o 
  -5   1   4      458.51      402.91      6.43 o 
  -4   1   4        0.34        1.81      0.98 o 
  -3   1   4      139.05      187.32      5.28 o 
  -2   1   4        0.27        4.36      1.96 o 
  -1   1   4     3732.41     4153.92     49.22 o 
   0   1   4      425.52      404.16      6.48 o 
   1   1   4      107.98       68.29      2.59 o 
   2   1   4      354.12      387.60      5.57 o 
   3   1   4      744.09      752.04      9.42 o 
   4   1   4     1873.98     1956.72     21.60 o 
   5   1   4        8.61        4.30      1.27 o 
   6   1   4     1829.59     1839.88     20.89 o 
   7   1   4      870.44      877.52     11.51 o 
   8   1   4     1705.99     1715.73     23.19 o 
   9   1   4      477.60      483.93      9.04 o 
  10   1   4      923.74      929.84     12.78 o 
  11   1   4     2922.38     2872.08     38.09 o 
  12   1   4      214.00      199.17      6.44 o 
  13   1   4      258.52      265.52      9.90 o 
  14   1   4      559.48      536.23     14.93 o 
  15   1   4       19.13       19.45      4.65 o 
 -17   2   4      233.15      256.34     13.00 o 
 -16   2   4      508.57      537.47     18.66 o 
 -15   2   4      145.28      140.85      6.20 o 
 -14   2   4       29.94       29.76      4.43 o 
 -13   2   4       12.19       15.33      3.49 o 
 -12   2   4      162.76      128.88     14.21 o 
 -11   2   4      122.28      132.35      3.64 o 
 -10   2   4      267.09      246.87      5.45 o 
  -9   2   4      228.48      231.57      6.15 o 
  -8   2   4      252.44      224.54      4.66 o 
  -7   2   4     3986.41     3984.65     41.32 o 
  -6   2   4      199.15      218.30      3.50 o 
  -5   2   4      138.49      167.12      4.01 o 
  -4   2   4     1731.16     1676.96     21.28 o 
  -3   2   4        1.10        1.31      0.62 o 
  -2   2   4     2880.86     3086.52     32.02 o 
  -1   2   4     2544.61     2497.45     26.27 o 
   0   2   4     1061.36     1148.42     13.00 o 
   1   2   4     1425.58     1603.52     17.64 o 
   2   2   4     1182.62     1162.60     13.40 o 
   3   2   4      217.33      249.36      4.34 o 
   4   2   4      608.42      652.60      8.63 o 
   5   2   4     2628.33     2608.70     28.35 o 
   6   2   4      237.74      249.06      5.08 o 
   7   2   4      362.34      350.83      6.11 o 
   8   2   4      762.77      774.15     10.69 o 
   9   2   4      165.59      160.13      5.20 o 
  10   2   4       84.26       65.15      3.93 o 
  11   2   4      433.96      430.79      9.33 o 
  12   2   4      353.61      352.37     10.53 o 
  13   2   4        2.56        2.59      2.86 o 
  14   2   4      399.14      410.47     10.00 o 
  15   2   4       64.28       72.78      6.86 o 
 -17   3   4       29.60       28.08      5.93 o 
 -16   3   4      240.73      269.24      8.97 o 
 -15   3   4      836.94      897.14     24.73 o 
 -14   3   4        1.73        1.04      2.39 o 
 -13   3   4      625.66      587.04     17.60 o 
 -12   3   4      867.63      907.53     13.97 o 
 -11   3   4       77.34       67.43      4.18 o 
 -10   3   4      225.31      197.75      4.53 o 
  -9   3   4      470.19      488.70      8.21 o 
  -8   3   4      191.86      217.17     10.84 o 
  -7   3   4      125.86      146.55      3.20 o 
  -6   3   4     2767.91     2782.92     29.41 o 
  -5   3   4       94.85      122.07      2.55 o 
  -4   3   4      273.95      290.58      4.36 o 
  -3   3   4        0.67        8.97      0.98 o 
  -2   3   4        0.20        1.56      0.91 o 
  -1   3   4      485.24      445.80      6.10 o 
   0   3   4        0.25        6.78      3.50 o 
   1   3   4       31.32       17.82      1.38 o 
   2   3   4      410.76      519.36      7.11 o 
   3   3   4      141.73      138.69      3.36 o 
   4   3   4     2398.83     2373.27     25.89 o 
   5   3   4      151.14      182.78      3.96 o 
   6   3   4      177.36      229.01      4.62 o 
   7   3   4      520.29      505.54      9.43 o 
   8   3   4        6.42        8.29      2.22 o 
   9   3   4      562.08      517.50      9.99 o 
  10   3   4     2252.78     2224.38     30.47 o 
  11   3   4        0.11       -0.27      2.11 o 
  12   3   4        0.95       -0.33      2.32 o 
  13   3   4     1011.05     1038.73     17.65 o 
  14   3   4        1.31       -1.12      2.50 o 
  15   3   4       33.11       28.74      4.83 o 
 -17   4   4      201.49      197.57     11.29 o 
 -16   4   4      241.04      235.50      8.68 o 
 -15   4   4        0.49       -0.92      2.59 o 
 -14   4   4      108.30      118.31      5.94 o 
 -13   4   4      372.22      358.87      9.93 o 
 -12   4   4      145.53      131.83      5.84 o 
 -11   4   4      134.44      121.13      5.54 o 
 -10   4   4      717.35      660.27     10.91 o 
  -9   4   4      491.31      491.88      7.32 o 
  -8   4   4      180.72      195.04      4.89 o 
  -7   4   4      716.19      672.13     10.21 o 
  -6   4   4      165.45      154.33      3.34 o 
  -5   4   4      121.57      141.64      3.36 o 
  -4   4   4      679.65      682.72      8.65 o 
  -3   4   4       73.91       76.31      3.76 o 
  -2   4   4      170.96      221.43      5.57 o 
  -1   4   4      185.80      157.38      3.33 o 
   0   4   4     1200.96     1258.69     14.55 o 
   1   4   4       36.77       40.33      1.98 o 
   2   4   4      339.39      279.86      4.84 o 
   3   4   4      726.45      770.66      9.97 o 
   4   4   4        0.27        0.88      1.22 o 
   5   4   4      960.99      969.47     12.16 o 
   6   4   4      454.08      429.77      8.48 o 
   7   4   4        3.49        6.03      2.07 o 
   8   4   4      339.40      334.75      7.70 o 
   9   4   4      922.14      860.54     14.39 o 
  10   4   4      356.22      301.29      7.65 o 
  11   4   4      313.19      307.58      7.97 o 
  12   4   4      975.11      921.14     16.09 o 
  13   4   4        0.09       -0.70      2.47 o 
  14   4   4        5.88        8.02      3.05 o 
 -17   5   4      924.73      929.24     29.08 o 
 -16   5   4      393.68      362.55     15.23 o 
 -15   5   4       49.99       42.98      6.31 o 
 -14   5   4      262.24      257.76      8.77 o 
 -13   5   4      315.88      315.26      9.59 o 
 -12   5   4        2.85        1.53      2.49 o 
 -11   5   4     1805.50     1707.81     29.62 o 
 -10   5   4     1828.93     1824.68     30.91 o 
  -9   5   4       21.03       22.26      2.38 o 
  -8   5   4     2676.20     2700.22     29.48 o 
  -7   5   4      311.03      303.19      5.30 o 
  -6   5   4     1094.34     1131.66     15.79 o 
  -5   5   4     1464.40     1431.54     16.52 o 
  -4   5   4       82.96       75.68      3.31 o 
  -3   5   4       10.32        5.23      1.29 o 
  -2   5   4     1247.11     1295.23     15.13 o 
  -1   5   4        2.82        1.67      1.36 o 
   0   5   4       51.42       46.07      2.33 o 
   1   5   4     1633.82     1681.44     19.11 o 
   2   5   4      112.16      109.03      3.78 o 
   3   5   4      386.86      383.68      6.19 o 
   4   5   4      938.87      882.60     13.66 o 
   5   5   4      394.45      364.96      8.37 o 
   6   5   4      332.23      355.45     10.33 o 
   7   5   4        8.65        5.43      2.06 o 
   8   5   4     1052.17     1011.82     16.21 o 
   9   5   4      108.06      134.74      5.21 o 
  10   5   4       12.31        9.12      2.57 o 
  11   5   4      382.94      381.29      9.19 o 
  12   5   4       88.25       87.04      5.13 o 
  13   5   4      151.24      166.19      6.61 o 
  14   5   4      294.94      313.91      9.14 o 
 -16   6   4      119.44      125.18      7.04 o 
 -15   6   4       16.53        7.69      4.46 o 
 -14   6   4      194.19      204.70     10.44 o 
 -13   6   4      530.52      538.13     19.07 o 
 -12   6   4      330.16      329.50      9.92 o 
 -11   6   4      158.27      166.42      7.05 o 
 -10   6   4       23.88       22.30      5.63 o 
  -9   6   4     1753.26     1734.78     43.93 o 
  -8   6   4       34.25       33.38      4.85 o 
  -7   6   4       13.94       13.36      1.74 o 
  -6   6   4     1189.61     1201.48     14.63 o 
  -5   6   4     1231.93     1195.48     16.82 o 
  -4   6   4       34.09       39.86      2.72 o 
  -3   6   4     2034.68     1991.95     25.73 o 
  -2   6   4      738.97      676.13      9.23 o 
  -1   6   4     1223.39     1243.77     14.97 o 
   0   6   4     4158.07     4036.58     42.74 o 
   1   6   4      923.14      939.56     12.00 o 
   2   6   4       73.13       80.71      3.02 o 
   3   6   4     6936.90     6846.91     82.22 o 
   4   6   4      350.71      353.01      7.67 o 
   5   6   4      168.61      166.44      9.44 o 
   6   6   4     1285.90     1256.51     18.85 o 
   7   6   4      219.23      210.54      6.22 o 
   8   6   4       21.44       23.11      2.98 o 
   9   6   4      933.71      859.10     14.94 o 
  10   6   4      163.42      169.97      6.10 o 
  11   6   4      402.36      380.78      9.39 o 
  12   6   4      720.74      717.86     21.41 o 
  13   6   4       44.79       48.76      6.80 o 
 -15   7   4      443.67      435.12     17.77 o 
 -14   7   4      365.50      369.06     15.67 o 
 -13   7   4       18.75       22.16      3.96 o 
 -12   7   4      420.51      404.91     11.62 o 
 -11   7   4     1058.38     1050.65     21.17 o 
 -10   7   4      129.92      131.07      6.43 o 
  -9   7   4      206.97      189.67      7.23 o 
  -8   7   4      500.22      465.19     11.60 o 
  -7   7   4        6.42        3.73      2.38 o 
  -6   7   4       94.16       87.48      3.24 o 
  -5   7   4      241.26      238.93      6.20 o 
  -4   7   4      243.48      254.00      5.15 o 
  -3   7   4      995.78      951.16     12.35 o 
  -2   7   4      357.71      349.33      6.19 o 
  -1   7   4        0.16        4.51      1.64 o 
   0   7   4      513.48      478.15      7.54 o 
   1   7   4     2301.47     2300.12     25.89 o 
   2   7   4       78.75       73.38      6.68 o 
   3   7   4       16.77       14.95      2.37 o 
   4   7   4      267.55      274.89      6.87 o 
   5   7   4      275.55      271.35      6.96 o 
   6   7   4       58.56       51.79      3.70 o 
   7   7   4       84.19       76.94      4.43 o 
   8   7   4       10.72        7.78      4.37 o 
   9   7   4       23.92       29.90      3.38 o 
  10   7   4      521.15      517.22     11.23 o 
  11   7   4       65.09       72.18      8.04 o 
  12   7   4      111.78      105.98      5.93 o 
 -14   8   4        2.83        1.57      3.17 o 
 -13   8   4      251.87      245.58      9.39 o 
 -12   8   4       28.64       32.53      6.14 o 
 -11   8   4        0.09        1.31      4.15 o 
 -10   8   4     1165.18     1136.20     22.68 o 
  -9   8   4        1.06        4.19      2.87 o 
  -8   8   4        0.83        5.66      2.83 o 
  -7   8   4     1393.72     1394.14     25.57 o 
  -6   8   4        7.37        9.36      2.93 o 
  -5   8   4       56.93       57.54      4.30 o 
  -4   8   4     1325.12     1288.98     18.74 o 
  -3   8   4       91.40      106.76      3.64 o 
  -2   8   4       75.24       77.81      4.58 o 
  -1   8   4      965.54      973.15     12.87 o 
   0   8   4      183.74      178.56      9.59 o 
   1   8   4      129.58      123.46      4.75 o 
   2   8   4     2045.62     1979.79     27.20 o 
   3   8   4       73.32       63.82      5.20 o 
   4   8   4      121.35      115.87      5.72 o 
   5   8   4      779.09      775.40     19.43 o 
   6   8   4       18.30       11.40      2.63 o 
   7   8   4      199.20      199.12      9.62 o 
   8   8   4      251.72      287.42     10.80 o 
   9   8   4        2.61       -1.67      2.74 o 
  10   8   4       20.38       16.55      4.38 o 
  11   8   4      222.79      223.92      7.76 o 
 -13   9   4      158.30      162.03      7.99 o 
 -12   9   4      743.48      772.60     18.19 o 
 -11   9   4       34.55       37.67      4.68 o 
 -10   9   4      832.07      799.86     25.61 o 
  -9   9   4      243.91      231.95     12.33 o 
  -8   9   4      112.03      140.51      9.95 o 
  -7   9   4      744.47      751.57     21.87 o 
  -6   9   4      246.13      246.15      9.73 o 
  -5   9   4       16.91       22.22      3.45 o 
  -4   9   4       99.30       88.47      4.33 o 
  -3   9   4      176.75      186.60      4.84 o 
  -2   9   4      801.83      840.96     11.88 o 
  -1   9   4       21.96       20.67      2.68 o 
   0   9   4      981.92      971.70     15.65 o 
   1   9   4      414.59      430.56      9.22 o 
   2   9   4      379.77      363.84      8.43 o 
   3   9   4      320.20      333.94      8.22 o 
   4   9   4     1257.80     1234.33     24.58 o 
   5   9   4       14.74       18.89      3.09 o 
   6   9   4       48.35       58.56      4.33 o 
   7   9   4      605.43      603.50     12.35 o 
   8   9   4       14.98       18.03      3.25 o 
   9   9   4      122.49      121.77      6.07 o 
 -11  10   4       19.43       18.93      4.73 o 
 -10  10   4      486.91      494.39     13.78 o 
  -9  10   4      195.43      204.35      8.61 o 
  -8  10   4       14.54       14.42      3.62 o 
  -7  10   4      153.28      140.76      6.90 o 
  -6  10   4      252.66      266.83      9.15 o 
  -5  10   4      134.25      137.95      6.63 o 
  -4  10   4      387.67      392.57     10.92 o 
  -3  10   4      283.47      293.28      8.28 o 
  -2  10   4      533.35      521.42     10.44 o 
  -1  10   4      552.52      538.02     21.64 o 
   0  10   4      469.03      489.32     10.26 o 
   1  10   4       26.47       36.95      3.50 o 
   2  10   4      971.95      983.31     26.19 o 
   3  10   4      140.21      149.31      5.82 o 
   4  10   4        1.92        2.44      2.44 o 
   5  10   4       93.77       88.95      7.40 o 
   6  10   4      232.82      211.53      7.09 o 
   7  10   4      144.62      128.97      6.00 o 
   8  10   4       85.21       85.97      5.43 o 
  -8  11   4      328.05      362.84     11.65 o 
  -7  11   4       10.03       11.00      3.41 o 
  -6  11   4       52.96       53.86      5.12 o 
  -5  11   4     1225.20     1242.95     24.52 o 
  -4  11   4        2.85        0.03      4.46 o 
  -3  11   4      643.25      654.19     23.32 o 
  -2  11   4      643.27      672.78     15.97 o 
  -1  11   4       66.59       77.53      5.92 o 
   0  11   4      457.26      491.52     14.03 o 
   1  11   4      749.99      781.91     14.39 o 
   2  11   4      481.33      500.65     10.98 o 
   3  11   4      527.80      491.14     11.09 o 
   4  11   4       71.75       82.61      5.23 o 
   5  11   4      726.33      750.54     16.76 o 
  -4  12   4       39.29       38.52      7.49 o 
  -3  12   4      308.72      277.17     15.25 o 
  -2  12   4      376.01      385.24     17.73 o 
  -1  12   4      319.90      308.90     15.77 o 
   0  12   4        8.85        7.09      5.94 o 
   1  12   4       74.13       84.14      6.59 o 
 -18   1   5      153.39      159.87     10.78 o 
 -17   1   5      341.67      355.02     15.35 o 
 -16   1   5      211.21      208.86     11.48 o 
 -15   1   5       70.05       70.91     13.66 o 
 -14   1   5      371.90      360.73     10.01 o 
 -13   1   5       29.88       30.59      3.51 o 
 -12   1   5       40.79       44.43      3.22 o 
 -11   1   5     2658.20     2622.48     33.53 o 
 -10   1   5       95.84       87.61      4.08 o 
  -9   1   5      110.14       82.79      3.21 o 
  -8   1   5      367.74      376.59      5.78 o 
  -7   1   5      132.27      155.13      3.85 o 
  -6   1   5        0.11        0.86      1.11 o 
  -5   1   5       70.64       87.68      2.78 o 
  -4   1   5     1241.37     1246.06     16.38 o 
  -3   1   5        6.05        4.06      0.75 o 
  -2   1   5      224.13      221.10      3.63 o 
  -1   1   5        1.69       -1.29      0.86 o 
   0   1   5      634.20      710.10     12.50 o 
   1   1   5       25.99       26.07      1.92 o 
   2   1   5      342.36      341.55      5.51 o 
   3   1   5       80.33      110.70      3.16 o 
   4   1   5      973.34      977.91     12.32 o 
   5   1   5      385.51      377.88      6.45 o 
   6   1   5       11.97       14.64      1.96 o 
   7   1   5     1145.98     1128.85     14.48 o 
   8   1   5       61.47       55.48      5.00 o 
   9   1   5      182.52      177.75      4.83 o 
  10   1   5     1074.53     1063.92     17.17 o 
  11   1   5      187.93      209.11      8.12 o 
  12   1   5      166.82      167.62      6.22 o 
  13   1   5      164.41      153.64      8.02 o 
  14   1   5      191.03      213.28     13.90 o 
 -18   2   5       81.29       76.20      8.86 o 
 -17   2   5       11.15        5.18      4.67 o 
 -16   2   5        5.52        5.93      4.21 o 
 -15   2   5      135.46      120.33      9.02 o 
 -14   2   5        0.29       -1.39      2.30 o 
 -13   2   5      104.89       86.14      3.88 o 
 -12   2   5      320.28      316.36      6.89 o 
 -11   2   5        1.02        3.34      2.27 o 
 -10   2   5      599.16      568.98      9.61 o 
  -9   2   5      239.37      258.61      5.74 o 
  -8   2   5      389.07      317.23      6.26 o 
  -7   2   5      107.63      105.98      3.49 o 
  -6   2   5      560.87      500.59      8.17 o 
  -5   2   5       47.34       22.21      1.79 o 
  -4   2   5      140.82      121.58      4.72 o 
  -3   2   5     4673.26     5127.88     52.43 o 
  -2   2   5        2.15        0.40      0.77 o 
  -1   2   5     1758.95     1811.80     19.78 o 
   0   2   5     3186.03     3655.84     38.21 o 
   1   2   5      176.18      112.74      2.98 o 
   2   2   5     1415.33     1510.21     17.23 o 
   3   2   5      154.95      143.07      3.55 o 
   4   2   5      200.87      146.45      6.25 o 
   5   2   5        4.58        4.77      1.52 o 
   6   2   5      123.22      120.62      4.07 o 
   7   2   5      276.54      264.57      6.66 o 
   8   2   5       26.33       28.09      2.91 o 
   9   2   5      755.42      772.64     13.36 o 
  10   2   5       32.55       29.27      3.97 o 
  11   2   5        5.26        4.40      3.03 o 
  12   2   5       24.92       31.15      3.59 o 
  13   2   5        8.44       12.79      3.11 o 
  14   2   5       16.67       12.66      4.55 o 
 -17   3   5       21.93       26.88      5.85 o 
 -16   3   5      153.91      148.70     10.19 o 
 -15   3   5        2.12        1.67      4.04 o 
 -14   3   5        5.83        4.87      3.28 o 
 -13   3   5      165.78      170.23      6.51 o 
 -12   3   5       66.15       64.74      4.10 o 
 -11   3   5        9.78       12.63      2.72 o 
 -10   3   5      195.31      174.59      6.40 o 
  -9   3   5      209.00      210.54      6.80 o 
  -8   3   5      578.19      582.21     12.19 o 
  -7   3   5       78.16       86.47      4.52 o 
  -6   3   5      419.89      443.30     12.74 o 
  -5   3   5       11.84       10.02      2.09 o 
  -4   3   5      180.85      215.83      4.09 o 
  -3   3   5      421.10      407.22      6.08 o 
  -2   3   5      486.15      505.70      6.82 o 
  -1   3   5     1129.39     1236.42     14.29 o 
   0   3   5       10.48       10.66      1.37 o 
   1   3   5      213.55      219.08      4.21 o 
   2   3   5        0.75        3.05      1.44 o 
   3   3   5       50.13       45.35      2.30 o 
   4   3   5      440.57      436.81      6.88 o 
   5   3   5        4.11        7.25      1.66 o 
   6   3   5      537.38      525.66     10.21 o 
   7   3   5        6.28        8.63      2.23 o 
   8   3   5      181.35      158.17      5.85 o 
   9   3   5       28.36       16.59      2.72 o 
  10   3   5      228.16      218.68      6.59 o 
  11   3   5        5.03        6.66      2.54 o 
  12   3   5       86.27       78.51      4.95 o 
  13   3   5       60.77       70.45      5.93 o 
  14   3   5       22.03       17.70      3.53 o 
 -17   4   5        3.97        1.58      4.89 o 
 -16   4   5        0.02       -3.59      3.86 o 
 -15   4   5        4.21        6.90      2.92 o 
 -14   4   5      339.92      319.22      9.57 o 
 -13   4   5      337.95      331.78      9.48 o 
 -12   4   5      271.15      261.00      8.16 o 
 -11   4   5      274.66      271.34      6.41 o 
 -10   4   5        3.21        5.09      1.59 o 
  -9   4   5     1304.11     1197.94     64.77 o 
  -8   4   5      419.17      400.35      7.72 o 
  -7   4   5      293.30      274.72      8.93 o 
  -6   4   5      416.00      422.37     15.51 o 
  -5   4   5       33.55       21.65      1.47 o 
  -4   4   5     1339.19     1257.85     14.52 o 
  -3   4   5      125.34      109.67      2.82 o 
  -2   4   5     1081.11      996.26     12.07 o 
  -1   4   5     1393.00     1342.16     15.58 o 
   0   4   5       23.56       29.70      1.88 o 
   1   4   5      185.98      154.03      3.66 o 
   2   4   5     1166.70     1139.02     13.87 o 
   3   4   5     1775.21     1731.27     19.89 o 
   4   4   5      349.53      355.30      6.08 o 
   5   4   5     1015.28      904.26     14.20 o 
   6   4   5      343.94      365.11      7.92 o 
   7   4   5       21.70       26.09      3.04 o 
   8   4   5      964.03      890.89     15.53 o 
   9   4   5       44.10       35.93      3.35 o 
  10   4   5       66.30       60.34      4.19 o 
  11   4   5      119.89      124.70      8.52 o 
  12   4   5      154.72      144.00      7.79 o 
  13   4   5       19.13       17.87      3.39 o 
 -16   5   5      124.14      128.38     10.35 o 
 -15   5   5      108.99      114.61     14.19 o 
 -14   5   5        7.74       12.85      3.30 o 
 -13   5   5      505.96      525.07     12.97 o 
 -12   5   5       18.61       16.99      3.18 o 
 -11   5   5      120.56      138.82      6.14 o 
 -10   5   5      159.04      185.11      5.30 o 
  -9   5   5      201.10      175.68      5.04 o 
  -8   5   5       25.01       22.14      3.18 o 
  -7   5   5      204.68      223.82      5.58 o 
  -6   5   5      868.14      870.87     13.37 o 
  -5   5   5        4.90        6.79      1.85 o 
  -4   5   5      282.06      300.40      5.16 o 
  -3   5   5       48.79       50.14      2.34 o 
  -2   5   5      378.17      401.67      6.52 o 
  -1   5   5      180.52      208.12      4.37 o 
   0   5   5        2.86       -1.12      1.33 o 
   1   5   5       39.51       48.80      2.46 o 
   2   5   5      298.77      264.15      5.14 o 
   3   5   5       36.62       33.23      2.44 o 
   4   5   5       33.16       28.44      2.98 o 
   5   5   5      373.37      307.42     10.05 o 
   6   5   5       26.07       29.42      2.94 o 
   7   5   5       11.73        6.67      2.34 o 
   8   5   5       92.37       80.54      4.45 o 
   9   5   5        0.15       -0.20      2.13 o 
  10   5   5      318.81      338.32     11.29 o 
  11   5   5      131.18      123.70      6.07 o 
  12   5   5        3.73        3.95      2.85 o 
  13   5   5      137.67      160.08      7.27 o 
 -16   6   5       20.63       22.42      4.25 o 
 -15   6   5      149.06      165.65      7.82 o 
 -14   6   5       43.32       35.46      4.30 o 
 -13   6   5       16.73       16.59      3.43 o 
 -12   6   5      344.67      346.17     10.33 o 
 -11   6   5      211.70      209.11      7.62 o 
 -10   6   5       43.44       46.56      4.18 o 
  -9   6   5       23.19       24.50      3.31 o 
  -8   6   5       12.95        8.18      2.00 o 
  -7   6   5      339.56      342.30      9.35 o 
  -6   6   5       68.82       69.14      3.63 o 
  -5   6   5      284.26      272.60      6.34 o 
  -4   6   5       19.01       19.54      1.84 o 
  -3   6   5      224.32      223.35      4.71 o 
  -2   6   5      352.87      353.63      9.84 o 
  -1   6   5      177.97      167.73      4.14 o 
   0   6   5     2060.12     2009.80     22.87 o 
   1   6   5      363.34      388.84      6.61 o 
   2   6   5      249.18      245.24      5.14 o 
   3   6   5       69.55       63.22      3.68 o 
   4   6   5       45.45       36.56      3.09 o 
   5   6   5       67.92       56.96      3.63 o 
   6   6   5      258.96      244.46      6.73 o 
   7   6   5      223.34      229.72      7.05 o 
   8   6   5      218.82      212.36      6.73 o 
   9   6   5       62.62       75.25      4.60 o 
  10   6   5        0.16       -1.10      2.36 o 
  11   6   5       25.37       18.22      3.34 o 
  12   6   5        4.40        1.46      4.01 o 
 -15   7   5       65.56       81.22      6.27 o 
 -14   7   5      124.10      129.39      7.28 o 
 -13   7   5        0.85        1.88      2.89 o 
 -12   7   5      630.59      652.00     15.61 o 
 -11   7   5     1228.37     1211.95     23.63 o 
 -10   7   5      434.83      465.35     12.27 o 
  -9   7   5      299.57      295.81     12.84 o 
  -8   7   5      462.36      445.66     11.46 o 
  -7   7   5        0.33       -1.43      1.73 o 
  -6   7   5      203.22      197.52      7.06 o 
  -5   7   5     1394.84     1365.02     19.67 o 
  -4   7   5      747.90      733.36     12.25 o 
  -3   7   5      701.07      684.74      9.80 o 
  -2   7   5      306.08      295.17      5.74 o 
  -1   7   5     2192.79     2163.76     24.68 o 
   0   7   5     1101.44     1072.83     13.81 o 
   1   7   5      340.54      326.20      8.08 o 
   2   7   5      167.63      158.98      5.16 o 
   3   7   5      169.01      148.09      5.14 o 
   4   7   5      244.90      244.97      6.73 o 
   5   7   5       92.16       81.03      4.44 o 
   6   7   5      597.39      557.89     11.12 o 
   7   7   5        1.24        1.56      2.27 o 
   8   7   5      170.59      166.03      6.16 o 
   9   7   5      248.61      250.42      7.60 o 
  10   7   5        4.96        6.03      3.40 o 
  11   7   5      178.87      178.50      7.05 o 
 -14   8   5      183.09      197.63     12.20 o 
 -13   8   5        4.16        6.92      3.37 o 
 -12   8   5      244.26      247.55      9.35 o 
 -11   8   5      146.45      136.87      7.00 o 
 -10   8   5      160.23      163.11      7.39 o 
  -9   8   5       29.43       29.80      3.98 o 
  -8   8   5        6.82        7.22      2.84 o 
  -7   8   5       36.14       37.51      5.69 o 
  -6   8   5       45.06       36.26      3.99 o 
  -5   8   5      360.96      367.52      8.25 o 
  -4   8   5       24.53       21.07      2.55 o 
  -3   8   5      365.10      350.23      7.77 o 
  -2   8   5       48.30       50.18      3.70 o 
  -1   8   5      291.79      288.35      5.84 o 
   0   8   5       62.90       60.12      3.63 o 
   1   8   5      172.94      166.80      5.44 o 
   2   8   5       38.60       40.14      3.35 o 
   3   8   5        1.84        1.26      2.12 o 
   4   8   5       86.90       75.75      4.40 o 
   5   8   5        7.89        4.99      2.44 o 
   6   8   5       12.26       11.70      2.78 o 
   7   8   5        0.14        2.64      2.59 o 
   8   8   5      103.03      112.94      5.49 o 
   9   8   5       99.77      105.38      5.77 o 
  10   8   5       17.71       26.98      5.13 o 
 -12   9   5       44.99       40.49      6.84 o 
 -11   9   5      207.50      203.12     20.48 o 
 -10   9   5       69.25       76.63      6.44 o 
  -9   9   5       40.94       42.53      7.13 o 
  -8   9   5        6.43        7.64      3.26 o 
  -7   9   5      243.40      220.70     12.49 o 
  -6   9   5        8.39        6.47      2.92 o 
  -5   9   5       38.09       29.61      3.89 o 
  -4   9   5       29.97       27.54      2.95 o 
  -3   9   5        2.92        2.36      2.11 o 
  -2   9   5        0.11       -1.12      3.73 o 
  -1   9   5       11.62        7.38      2.38 o 
   0   9   5       35.79       37.54      4.06 o 
   1   9   5      557.30      548.04     10.86 o 
   2   9   5      251.36      260.40      7.25 o 
   3   9   5      136.98      126.31      8.75 o 
   4   9   5       39.82       43.42      4.93 o 
   5   9   5        1.92        4.37      2.52 o 
   6   9   5       62.71       78.48      5.00 o 
   7   9   5        1.63        2.29      2.64 o 
   8   9   5       54.17       57.52      4.73 o 
 -10  10   5      225.02      249.78     13.65 o 
  -9  10   5      178.55      176.78     11.86 o 
  -8  10   5      154.05      152.21     10.69 o 
  -7  10   5       18.04       23.04      4.06 o 
  -6  10   5       23.94       21.76      3.79 o 
  -5  10   5      319.26      336.26     10.43 o 
  -4  10   5      122.74      123.51      6.74 o 
  -3  10   5      226.82      265.72     13.64 o 
  -2  10   5      396.01      389.99     11.27 o 
  -1  10   5       93.04       87.03      5.97 o 
   0  10   5        0.46       -1.21      3.33 o 
   1  10   5        0.62       -0.49      2.25 o 
   2  10   5      992.74      977.94     16.70 o 
   3  10   5      530.45      516.86     13.23 o 
   4  10   5      244.80      223.06      7.26 o 
   5  10   5      363.11      369.42      9.56 o 
   6  10   5       33.76       29.94      3.85 o 
  -7  11   5      105.73      115.45      7.07 o 
  -6  11   5        0.01        2.70      3.09 o 
  -5  11   5       49.94       57.90      8.09 o 
  -4  11   5       28.53       21.52      6.29 o 
  -3  11   5       40.23       40.31      7.21 o 
  -2  11   5       27.46       27.72      6.30 o 
  -1  11   5        6.34        8.20      9.01 o 
   0  11   5       74.96       76.66      6.24 o 
   1  11   5       79.21      103.01      7.01 o 
   2  11   5       12.07       10.45      2.96 o 
   3  11   5       12.96       12.52      3.21 o 
 -17   0   6       35.37       29.90      5.87 o 
 -16   0   6        2.21       10.08      4.63 o 
 -15   0   6     1079.01     1008.88     28.96 o 
 -14   0   6       96.17       96.49      8.22 o 
 -13   0   6        0.80        5.05      3.70 o 
 -12   0   6      808.86      824.99     23.94 o 
 -11   0   6     1577.12     1685.93     41.08 o 
 -10   0   6     2041.39     2033.66     47.86 o 
  -9   0   6      487.20      443.65     15.07 o 
  -8   0   6      287.12      228.49     10.34 o 
  -7   0   6     9890.45    10054.97    206.48 o 
  -6   0   6        0.26       -3.68      2.45 o 
  -5   0   6      224.75      224.24      5.34 o 
  -4   0   6     1655.07     1569.15     24.31 o 
  -3   0   6      110.77      111.75      3.70 o 
  -2   0   6     2757.57     2865.74     60.11 o 
  -1   0   6     5110.07     5354.89    110.17 o 
   0   0   6       48.17       29.36      3.96 o 
   1   0   6      439.41      422.89     53.07 o 
   2   0   6     6653.52     6880.56    140.83 o 
   3   0   6      820.35      870.30     16.22 o 
   4   0   6      889.28      861.72     16.35 o 
   5   0   6     6385.49     6464.91     95.41 o 
   6   0   6       78.92       86.67      5.18 o 
   7   0   6     1416.97     1386.37     24.77 o 
   8   0   6      638.76      671.32     14.78 o 
   9   0   6       38.10       39.84      9.90 o 
  10   0   6       67.12       63.67      7.65 o 
  11   0   6      671.55      659.11     23.41 o 
  12   0   6       21.44       22.92      6.67 o 
  13   0   6      106.10      121.88     11.75 o 
 -18   1   6      613.23      630.86     22.31 o 
 -17   1   6       54.04       53.50      6.98 o 
 -16   1   6        0.06        0.48      2.79 o 
 -15   1   6      625.79      668.15     15.41 o 
 -14   1   6       31.12       33.93      4.37 o 
 -13   1   6      262.53      214.24      8.05 o 
 -12   1   6      918.64      906.97     26.20 o 
 -11   1   6       33.64       30.41      3.58 o 
 -10   1   6      487.36      458.61     11.12 o 
  -9   1   6      516.78      482.15     11.24 o 
  -8   1   6     2499.98     2482.86     31.41 o 
  -7   1   6       48.81       42.46      2.52 o 
  -6   1   6     1561.41     1523.99     20.06 o 
  -5   1   6      775.74      788.92     11.44 o 
  -4   1   6      252.99      281.05      9.69 o 
  -3   1   6      602.73      564.78     10.01 o 
  -2   1   6      354.16      322.83      4.98 o 
  -1   1   6       29.20       58.85      3.14 o 
   0   1   6     1546.47     1560.54     20.59 o 
   1   1   6      675.34      656.96     11.81 o 
   2   1   6      182.44      189.83      4.37 o 
   3   1   6     2019.65     2034.13     23.03 o 
   4   1   6     5435.66     5559.40     58.24 o 
   5   1   6     1223.97     1269.86     15.87 o 
   6   1   6     1470.47     1496.12     18.36 o 
   7   1   6     1771.95     1751.18     21.13 o 
   8   1   6       88.30       82.61      3.74 o 
   9   1   6      187.12      194.72      6.45 o 
  10   1   6     1049.37     1009.61     16.92 o 
  11   1   6       19.01       17.38      4.16 o 
  12   1   6        9.51       12.01      7.20 o 
  13   1   6      364.24      382.49     14.06 o 
 -17   2   6       31.21       34.26      6.52 o 
 -16   2   6       97.09       92.66      8.81 o 
 -15   2   6       44.80       45.76      5.53 o 
 -14   2   6       20.46       21.47      3.34 o 
 -13   2   6       38.29       41.03      4.11 o 
 -12   2   6       24.37       16.04      3.68 o 
 -11   2   6      139.72      148.92      6.21 o 
 -10   2   6       22.89       18.53      5.64 o 
  -9   2   6     1035.27      977.52     23.50 o 
  -8   2   6      929.89      958.31     22.74 o 
  -7   2   6     2291.70     2387.96     30.41 o 
  -6   2   6      569.97      536.09      8.84 o 
  -5   2   6      862.78      843.00     14.92 o 
  -4   2   6      958.42     1048.03     14.73 o 
  -3   2   6     2431.14     2486.73     27.16 o 
  -2   2   6      608.42      514.23      7.04 o 
  -1   2   6      168.88      177.36      5.88 o 
   0   2   6     1878.13     2021.73     32.65 o 
   1   2   6      655.07      616.42     10.07 o 
   2   2   6      230.27      231.67      7.93 o 
   3   2   6     1317.89     1295.14     18.24 o 
   4   2   6     1340.29     1331.26     18.84 o 
   5   2   6      993.79     1035.97     15.62 o 
   6   2   6       50.52       46.00      3.22 o 
   7   2   6      533.46      558.35     10.22 o 
   8   2   6       45.51       44.77      3.60 o 
   9   2   6      381.33      380.32      8.97 o 
  10   2   6       68.74       73.04      4.61 o 
  11   2   6      199.14      188.05      6.81 o 
  12   2   6       67.13       64.95      4.86 o 
  13   2   6       53.51       57.60      7.07 o 
 -17   3   6      834.78      858.61     27.95 o 
 -16   3   6      365.14      395.52     17.08 o 
 -15   3   6       19.18        9.48      4.56 o 
 -14   3   6      300.79      294.35     13.81 o 
 -13   3   6       78.51      101.57      7.04 o 
 -12   3   6        2.08        2.76      2.44 o 
 -11   3   6     1149.86     1127.29     25.89 o 
 -10   3   6      600.34      617.03     10.56 o 
  -9   3   6      150.50      144.38      4.64 o 
  -8   3   6     2617.49     2648.51     33.83 o 
  -7   3   6        0.31        7.05      1.81 o 
  -6   3   6      338.29      310.27      6.39 o 
  -5   3   6      570.59      498.11      8.57 o 
  -4   3   6       59.74       51.27      4.85 o 
  -3   3   6      147.57      166.01     17.85 o 
  -2   3   6      249.35      236.60      4.31 o 
  -1   3   6       54.26       56.88      3.03 o 
   0   3   6      693.26      748.95      9.84 o 
   1   3   6      240.10      253.70      4.86 o 
   2   3   6       42.28       59.40      2.71 o 
   3   3   6     1103.21     1121.62     14.00 o 
   4   3   6      907.75      965.92     12.62 o 
   5   3   6       35.14       42.60      2.61 o 
   6   3   6     1700.35     1699.40     23.86 o 
   7   3   6        0.24        2.97      2.04 o 
   8   3   6      239.48      255.89      7.00 o 
   9   3   6     1207.14     1207.94     19.11 o 
  10   3   6       18.71       11.39      3.54 o 
  11   3   6      255.67      268.11     13.20 o 
  12   3   6     1213.44     1237.61     20.75 o 
 -17   4   6      236.10      253.35     14.33 o 
 -16   4   6      299.61      299.67     14.87 o 
 -15   4   6       11.31       17.26      5.29 o 
 -14   4   6      226.92      249.75     12.93 o 
 -13   4   6      264.07      288.57     13.87 o 
 -12   4   6      165.78      119.88     19.21 o 
 -11   4   6      409.93      405.33     10.52 o 
 -10   4   6       55.78       51.99      4.07 o 
  -9   4   6      722.50      705.83     14.73 o 
  -8   4   6      268.97      287.73      8.29 o 
  -7   4   6      764.41      708.22     52.38 o 
  -6   4   6      246.66      225.55      5.61 o 
  -5   4   6      536.79      497.18      8.87 o 
  -4   4   6      224.13      230.76      5.60 o 
  -3   4   6      416.54      415.77      7.86 o 
  -2   4   6      218.50      166.19      3.78 o 
  -1   4   6      637.49      606.96      8.45 o 
   0   4   6      643.02      622.71      8.75 o 
   1   4   6      723.84      715.35      9.83 o 
   2   4   6      315.19      306.87      5.70 o 
   3   4   6     2142.35     2042.69     23.37 o 
   4   4   6     1203.67     1176.25     14.82 o 
   5   4   6     1593.91     1528.74     21.84 o 
   6   4   6      141.64      122.89      4.82 o 
   7   4   6       15.14       22.65      2.95 o 
   8   4   6      621.23      577.80     11.40 o 
   9   4   6      583.47      514.31     13.83 o 
  10   4   6      103.69      107.76      5.39 o 
  11   4   6       96.72       96.72      5.52 o 
  12   4   6      159.40      153.09      6.62 o 
 -16   5   6        5.81       17.40      5.88 o 
 -15   5   6      571.74      588.90     21.96 o 
 -14   5   6       50.13       53.54      7.43 o 
 -13   5   6       90.61       91.39      5.57 o 
 -12   5   6      910.12      936.60     19.00 o 
 -11   5   6        4.01        2.68      2.51 o 
 -10   5   6       18.95       17.76      2.86 o 
  -9   5   6     1331.01     1342.72     24.13 o 
  -8   5   6      304.33      301.83      7.16 o 
  -7   5   6       28.40       30.93      2.73 o 
  -6   5   6     1669.02     1618.62     25.47 o 
  -5   5   6       14.08        7.64      2.22 o 
  -4   5   6       54.39       52.61      3.18 o 
  -3   5   6     1189.32     1122.37     16.49 o 
  -2   5   6      428.33      440.56      6.89 o 
  -1   5   6        4.61        3.32      1.54 o 
   0   5   6      401.73      375.49      6.42 o 
   1   5   6     1388.16     1391.57     16.84 o 
   2   5   6      110.64       93.54      6.18 o 
   3   5   6      326.18      310.98      7.13 o 
   4   5   6     1211.30     1162.90     17.57 o 
   5   5   6       36.53       27.23      2.90 o 
   6   5   6       91.62      105.03      4.88 o 
   7   5   6      267.83      249.60      7.05 o 
   8   5   6        6.66        6.51      2.53 o 
   9   5   6        3.24       -1.90      2.31 o 
  10   5   6      918.69      907.92     16.30 o 
  11   5   6       37.68       30.16      3.93 o 
 -15   6   6        5.37        5.51      4.97 o 
 -14   6   6       59.44       54.90      7.50 o 
 -13   6   6      604.10      629.13     37.08 o 
 -12   6   6      192.18      178.76      7.36 o 
 -11   6   6       64.85       73.14      5.17 o 
 -10   6   6      370.41      375.96     10.40 o 
  -9   6   6       64.91       66.64      4.94 o 
  -8   6   6      112.58      105.91      4.31 o 
  -7   6   6     1546.75     1525.25     21.66 o 
  -6   6   6       13.82       10.72      2.12 o 
  -5   6   6      592.98      605.16     10.72 o 
  -4   6   6     3465.92     3358.63     42.61 o 
  -3   6   6       53.45       54.85      3.72 o 
  -2   6   6       30.02       34.05      2.86 o 
  -1   6   6     3427.58     3426.28     37.17 o 
   0   6   6      221.89      243.75      5.14 o 
   1   6   6       68.52       68.37      3.07 o 
   2   6   6     1488.28     1450.22     20.80 o 
   3   6   6        1.56        3.81      2.02 o 
   4   6   6       17.90       11.76      2.35 o 
   5   6   6     1261.04     1197.65     18.58 o 
   6   6   6       47.82       41.87      3.54 o 
   7   6   6      147.56      130.75      5.44 o 
   8   6   6      782.47      762.64     14.17 o 
   9   6   6       10.22        3.30      2.68 o 
  10   6   6        3.44        5.98      3.02 o 
  11   6   6      329.69      319.73      9.22 o 
 -14   7   6      197.38      195.96      8.45 o 
 -13   7   6       12.89       14.16      3.58 o 
 -12   7   6      154.81      154.52      7.13 o 
 -11   7   6      208.90      199.18      7.96 o 
 -10   7   6       28.40       29.42      3.96 o 
  -9   7   6       55.28       51.07      4.55 o 
  -8   7   6       27.25       25.75      6.94 o 
  -7   7   6      141.06      146.87      5.12 o 
  -6   7   6      821.28      839.23     13.86 o 
  -5   7   6       32.20       39.39      3.87 o 
  -4   7   6      163.78      163.52      5.33 o 
  -3   7   6      523.06      480.49      9.43 o 
  -2   7   6      943.30      925.38     14.74 o 
  -1   7   6        7.12        7.72      2.14 o 
   0   7   6      161.28      150.66      4.23 o 
   1   7   6      242.54      235.45      6.25 o 
   2   7   6      260.63      235.95      6.45 o 
   3   7   6      112.49      125.06      4.96 o 
   4   7   6      207.11      198.04      6.16 o 
   5   7   6       35.44       27.04      3.18 o 
   6   7   6      268.29      298.66     12.30 o 
   7   7   6      138.96      150.34      6.00 o 
   8   7   6       37.97       36.75      3.93 o 
   9   7   6      419.08      416.70     11.45 o 
  10   7   6      451.60      486.79     11.56 o 
 -13   8   6      132.66      115.42     10.13 o 
 -12   8   6        0.86        8.33      3.25 o 
 -11   8   6      287.80      285.95      9.85 o 
 -10   8   6      122.23      123.05      6.71 o 
  -9   8   6      206.21      219.13      8.38 o 
  -8   8   6      348.04      346.98     11.02 o 
  -7   8   6        1.65        1.07      4.97 o 
  -6   8   6      196.51      203.77      7.44 o 
  -5   8   6      506.15      507.11     10.08 o 
  -4   8   6      119.24      131.46      5.08 o 
  -3   8   6      240.11      250.79      6.68 o 
  -2   8   6      924.77      935.16     17.68 o 
  -1   8   6        0.25       -0.34      2.57 o 
   0   8   6      394.55      401.00     11.07 o 
   1   8   6      284.81      277.85      7.20 o 
   2   8   6       26.58       31.84      3.22 o 
   3   8   6     1026.33     1009.51     16.62 o 
   4   8   6      126.31      128.76      5.40 o 
   5   8   6       17.70       16.42      3.00 o 
   6   8   6      290.15      289.40     13.05 o 
   7   8   6      188.35      176.15      6.60 o 
   8   8   6        0.62        1.30      3.31 o 
 -11   9   6      505.40      500.76     13.98 o 
 -10   9   6        1.04        1.33      3.91 o 
  -9   9   6       47.10       51.22      5.20 o 
  -8   9   6      234.36      262.51      9.34 o 
  -7   9   6      127.26      141.30      7.05 o 
  -6   9   6       43.09       55.43      4.89 o 
  -5   9   6      552.46      564.99     13.87 o 
  -4   9   6      423.43      401.14     11.55 o 
  -3   9   6      500.21      522.04     10.52 o 
  -2   9   6      165.65      171.52     13.33 o 
  -1   9   6        7.60       12.58      3.38 o 
   0   9   6      511.37      516.28     16.80 o 
   1   9   6      299.80      278.73      9.58 o 
   2   9   6       74.58       70.71      4.47 o 
   3   9   6      267.65      291.34      7.96 o 
   4   9   6        0.09       -0.68      2.42 o 
   5   9   6       10.18       11.98      3.51 o 
   6   9   6      411.54      424.44     10.30 o 
   7   9   6       40.01       41.23      6.70 o 
  -9  10   6      137.55      130.21      7.57 o 
  -8  10   6       23.74       23.66      6.87 o 
  -7  10   6      328.13      345.40     11.14 o 
  -6  10   6       61.64       57.65      5.66 o 
  -5  10   6      204.30      194.77      8.16 o 
  -4  10   6      507.59      554.29     20.57 o 
  -3  10   6        1.47        2.92      4.43 o 
  -2  10   6      100.89       92.27      6.39 o 
  -1  10   6      716.92      697.10     16.58 o 
   0  10   6       18.17       22.76      4.46 o 
   1  10   6      113.00      103.16      7.04 o 
   2  10   6      515.88      487.79     13.89 o 
   3  10   6       49.77       44.20      5.60 o 
   4  10   6       10.43       11.45      3.10 o 
  -5  11   6      116.54      121.15     10.93 o 
  -4  11   6       41.76       40.27      7.64 o 
  -3  11   6      586.80      631.54     23.24 o 
  -2  11   6      472.41      478.28     19.67 o 
  -1  11   6        3.23        5.27      3.53 o 
   0  11   6      307.63      286.89     10.46 o 
 -17   1   7      132.69      133.68     10.15 o 
 -16   1   7       68.89       92.75      6.32 o 
 -15   1   7      889.75      828.05     18.27 o 
 -14   1   7        0.33       -0.87      2.59 o 
 -13   1   7      128.75      133.39      6.40 o 
 -12   1   7      462.16      428.29     11.33 o 
 -11   1   7      251.94      238.73      7.98 o 
 -10   1   7      703.64      682.43     20.93 o 
  -9   1   7      571.90      583.59     13.24 o 
  -8   1   7      928.69      890.93     17.58 o 
  -7   1   7       18.09       17.99      2.96 o 
  -6   1   7      169.53      150.00      6.52 o 
  -5   1   7      314.95      312.82      9.08 o 
  -4   1   7       20.27       15.15      1.84 o 
  -3   1   7      387.76      401.41      7.80 o 
  -2   1   7       18.36       24.68      2.18 o 
  -1   1   7      202.75      201.53      4.68 o 
   0   1   7      309.29      272.14      9.96 o 
   1   1   7        3.68        7.75      1.71 o 
   2   1   7      152.78      145.95      4.18 o 
   3   1   7      629.96      631.02      9.44 o 
   4   1   7      129.80      136.14      4.29 o 
   5   1   7       11.75       14.24      2.11 o 
   6   1   7      597.00      577.95      9.35 o 
   7   1   7       36.51       44.47      3.07 o 
   8   1   7       92.04       78.27      3.84 o 
   9   1   7      322.56      327.87      8.63 o 
  10   1   7      300.77      318.39      8.71 o 
  11   1   7        0.92       -1.56      3.46 o 
  12   1   7      188.77      210.57      9.72 o 
 -17   2   7        3.64        0.22      4.47 o 
 -16   2   7       17.28       15.53      5.52 o 
 -15   2   7        1.98        4.83      2.89 o 
 -14   2   7      118.14      112.49      6.24 o 
 -13   2   7        1.25        0.61      2.54 o 
 -12   2   7       20.06       18.42      3.26 o 
 -11   2   7       25.22       20.26      3.25 o 
 -10   2   7      312.81      293.32     12.93 o 
  -9   2   7      278.95      248.83     12.15 o 
  -8   2   7      343.32      359.57     14.17 o 
  -7   2   7     2208.90     2197.29     36.01 o 
  -6   2   7       22.70       17.60      1.99 o 
  -5   2   7      476.37      463.90      8.23 o 
  -4   2   7      336.73      338.99      6.74 o 
  -3   2   7       27.70        6.21      1.80 o 
  -2   2   7     1483.85     1523.08     38.29 o 
  -1   2   7      318.59      295.31     10.26 o 
   0   2   7      415.24      354.34      7.20 o 
   1   2   7       75.29       84.97      3.28 o 
   2   2   7      436.27      393.39      8.05 o 
   3   2   7     1160.18     1144.90     14.62 o 
   4   2   7      448.61      468.35      7.89 o 
   5   2   7     1103.08     1103.15     14.59 o 
   6   2   7      333.98      345.38      8.49 o 
   7   2   7      150.95      167.01      5.99 o 
   8   2   7       25.70       20.32      3.08 o 
   9   2   7       12.68       15.49      3.00 o 
  10   2   7       78.52       90.43      5.39 o 
  11   2   7       12.01        6.70      3.06 o 
 -17   3   7       20.63       27.44      6.26 o 
 -16   3   7        2.38       -0.57      4.33 o 
 -15   3   7       15.97       20.48      5.36 o 
 -14   3   7        4.97        4.57      2.83 o 
 -13   3   7       14.94       12.75      3.20 o 
 -12   3   7       10.02       10.03      2.92 o 
 -11   3   7        9.46        9.64      2.79 o 
 -10   3   7      165.72      174.23     16.13 o 
  -9   3   7      103.21      106.89      5.37 o 
  -8   3   7       57.12       43.80      3.98 o 
  -7   3   7        3.11        3.66      1.85 o 
  -6   3   7      540.04      557.33      9.65 o 
  -5   3   7        4.61        3.27      2.22 o 
  -4   3   7       18.02       12.11      2.03 o 
  -3   3   7       93.08       84.79      5.57 o 
  -2   3   7       11.17       13.50      2.13 o 
  -1   3   7       74.05       85.89      3.25 o 
   0   3   7       29.23       36.73      2.90 o 
   1   3   7      470.62      454.62      9.88 o 
   2   3   7       85.77       71.84      3.25 o 
   3   3   7       31.24       32.79      2.40 o 
   4   3   7      198.99      182.77      4.64 o 
   5   3   7      116.25       99.69      4.48 o 
   6   3   7       52.16       49.26      8.25 o 
   7   3   7       84.55       79.28      5.65 o 
   8   3   7      106.24       96.48      7.68 o 
   9   3   7       14.06       20.12      3.27 o 
  10   3   7       41.04       34.35      5.57 o 
  11   3   7       76.00       78.49      5.29 o 
 -16   4   7        0.29        1.05      4.98 o 
 -15   4   7       72.47       54.55      7.57 o 
 -14   4   7       18.94       12.83      5.02 o 
 -13   4   7      313.87      298.86     14.29 o 
 -12   4   7       28.32       23.82      3.50 o 
 -11   4   7       51.45       48.07      4.31 o 
 -10   4   7       58.54       52.03      4.33 o 
  -9   4   7       13.59       11.44      2.18 o 
  -8   4   7      715.24      704.62     12.33 o 
  -7   4   7       30.58       27.08      2.56 o 
  -6   4   7        1.74        1.41      1.76 o 
  -5   4   7      541.48      477.84     11.42 o 
  -4   4   7      319.08      301.72      6.76 o 
  -3   4   7      454.16      443.76      8.57 o 
  -2   4   7      656.18      652.41     11.06 o 
  -1   4   7     1223.77     1235.05     17.96 o 
   0   4   7      332.20      381.98      6.86 o 
   1   4   7      865.14      849.48     11.46 o 
   2   4   7      184.19      202.55      6.01 o 
   3   4   7       39.16       38.20      2.52 o 
   4   4   7      560.83      514.54      9.98 o 
   5   4   7        0.68        0.42      2.06 o 
   6   4   7      105.85      111.79      4.93 o 
   7   4   7      155.81      149.34      5.68 o 
   8   4   7       60.03       72.10      8.09 o 
   9   4   7      559.60      565.69     11.94 o 
  10   4   7        0.60       -4.46      2.97 o 
  11   4   7       10.51        8.76      9.90 o 
 -15   5   7       20.69       27.45      6.30 o 
 -14   5   7      110.57      109.85     10.11 o 
 -13   5   7       30.88       23.76      5.54 o 
 -12   5   7        3.82        6.01      4.34 o 
 -11   5   7      201.02      220.08      7.93 o 
 -10   5   7      719.66      710.46     15.62 o 
  -9   5   7        0.34        1.11      1.74 o 
  -8   5   7       39.17       36.01      2.99 o 
  -7   5   7      201.64      203.96      5.72 o 
  -6   5   7      151.14      168.78      5.18 o 
  -5   5   7        8.76        9.36      2.09 o 
  -4   5   7       28.67       17.87      2.41 o 
  -3   5   7      277.00      255.64      6.37 o 
  -2   5   7       30.27       24.61      2.67 o 
  -1   5   7       73.23       81.38      6.18 o 
   0   5   7       49.59       41.78      3.05 o 
   1   5   7      132.40      114.46      4.38 o 
   2   5   7      328.36      289.41      5.81 o 
   3   5   7       99.19       93.04      4.39 o 
   4   5   7      483.65      453.73      9.37 o 
   5   5   7       27.08       31.22      4.25 o 
   6   5   7      219.86      201.06      6.39 o 
   7   5   7      342.83      313.88      8.18 o 
   8   5   7       63.39       52.01      4.13 o 
   9   5   7        0.29       -2.47      2.50 o 
  10   5   7       19.28       18.11      3.46 o 
 -15   6   7        7.92        8.92      5.21 o 
 -14   6   7       46.91       35.00      6.86 o 
 -13   6   7        1.58       -1.79      3.88 o 
 -12   6   7      187.72      216.04     12.63 o 
 -11   6   7       27.83       25.35      4.32 o 
 -10   6   7       25.85       26.27      2.97 o 
  -9   6   7      517.03      516.33     10.18 o 
  -8   6   7       31.36       28.58      3.03 o 
  -7   6   7       54.85       51.88      3.53 o 
  -6   6   7      448.02      436.44     13.05 o 
  -5   6   7      478.43      447.18     12.15 o 
  -4   6   7       15.65       17.98      2.48 o 
  -3   6   7       48.12       59.70      4.18 o 
  -2   6   7       89.37       97.67      8.43 o 
  -1   6   7      557.18      553.16     10.37 o 
   0   6   7        0.02       -1.43      1.89 o 
   1   6   7       18.63       16.24      3.34 o 
   2   6   7        0.04        0.31      1.96 o 
   3   6   7      155.24      162.81      7.24 o 
   4   6   7      117.62      116.21      4.98 o 
   5   6   7        4.28        7.81      2.54 o 
   6   6   7      178.08      171.87     11.61 o 
   7   6   7      113.26       99.28      5.20 o 
   8   6   7       31.89       37.64      3.92 o 
   9   6   7       85.70       99.05      5.73 o 
 -13   7   7      136.12      134.26     10.60 o 
 -12   7   7      136.30      123.22      9.94 o 
 -11   7   7      152.54      146.49      7.04 o 
 -10   7   7        0.46        2.32      2.88 o 
  -9   7   7      622.27      620.32     14.74 o 
  -8   7   7      335.01      333.25      8.04 o 
  -7   7   7      474.15      492.42     14.96 o 
  -6   7   7      385.14      387.06      8.64 o 
  -5   7   7       61.67       57.17      3.76 o 
  -4   7   7     1171.91     1144.71     17.74 o 
  -3   7   7      111.96      117.73      4.71 o 
  -2   7   7        7.72        9.74      2.66 o 
  -1   7   7       72.16       70.98      4.08 o 
   0   7   7      168.11      170.99      7.30 o 
   1   7   7       45.41       43.97      4.65 o 
   2   7   7      675.67      631.95     24.44 o 
   3   7   7       25.68       29.04      3.18 o 
   4   7   7       40.30       39.11      4.70 o 
   5   7   7      238.27      235.42      7.19 o 
   6   7   7        7.12        9.30      2.76 o 
   7   7   7       14.76       11.03      3.11 o 
   8   7   7        1.81        2.84      2.80 o 
 -12   8   7        5.22        6.93      3.30 o 
 -11   8   7       20.86       24.25      4.15 o 
 -10   8   7       43.62       44.21      4.86 o 
  -9   8   7      159.47      162.60      9.75 o 
  -8   8   7       47.07       33.56      4.17 o 
  -7   8   7        9.57       10.18      2.53 o 
  -6   8   7      112.25      118.83      5.66 o 
  -5   8   7      139.06      143.02      7.74 o 
  -4   8   7       70.84       77.92      6.03 o 
  -3   8   7      149.26      158.05      5.69 o 
  -2   8   7       64.44       57.59      8.50 o 
  -1   8   7        2.90        0.90      2.77 o 
   0   8   7        0.05       -1.69      2.60 o 
   1   8   7       40.44       30.61      7.43 o 
   2   8   7        0.71        0.57      5.27 o 
   3   8   7       74.53       65.51      5.76 o 
   4   8   7      180.82      199.33     14.30 o 
   5   8   7        4.27        6.89      2.77 o 
   6   8   7       43.74       54.86      4.49 o 
   7   8   7       54.62       67.01      4.90 o 
 -10   9   7      184.99      184.87     10.92 o 
  -9   9   7      179.25      182.96     11.72 o 
  -8   9   7       41.41       42.96      4.87 o 
  -7   9   7       73.72       76.75      5.90 o 
  -6   9   7        0.29        3.27      3.38 o 
  -5   9   7       49.24       44.18      3.76 o 
  -4   9   7      105.46      111.51      5.15 o 
  -3   9   7       38.19       43.57      6.09 o 
  -2   9   7       46.27       44.57      4.84 o 
  -1   9   7       26.61       33.20      4.42 o 
   0   9   7        3.88       -0.07      2.96 o 
   1   9   7       77.55       73.16      6.68 o 
   2   9   7       30.53       18.81      4.21 o 
   3   9   7      123.64      121.79      7.59 o 
   4   9   7       65.56       72.86      7.61 o 
   5   9   7       10.19        8.85      3.91 o 
  -7  10   7       41.45       47.20      5.24 o 
  -6  10   7       41.34       48.41      5.14 o 
  -5  10   7      195.60      204.57     12.63 o 
  -4  10   7      455.83      480.46     19.37 o 
  -3  10   7      105.82      102.33      6.70 o 
  -2  10   7      214.83      216.80      8.93 o 
  -1  10   7       32.89       44.73      7.19 o 
   0  10   7      106.91      114.48     12.43 o 
   1  10   7      449.03      481.35     14.12 o 
   2  10   7       14.25       18.51      4.34 o 
 -16   0   8       13.72        2.83      4.34 o 
 -15   0   8      530.53      486.88     18.80 o 
 -14   0   8     1318.55     1330.50     36.72 o 
 -13   0   8       88.25       78.65      8.20 o 
 -12   0   8      246.51      263.51     12.66 o 
 -11   0   8      957.13      972.56     28.06 o 
 -10   0   8      354.79      324.03     13.89 o 
  -9   0   8      800.38      776.25     23.29 o 
  -8   0   8     1653.34     1606.38     40.16 o 
  -7   0   8      488.79      465.66     16.44 o 
  -6   0   8      130.04      114.85      7.85 o 
  -5   0   8     1907.76     1788.12     43.00 o 
  -4   0   8      223.55      210.52     10.20 o 
  -3   0   8      341.84      310.54     12.35 o 
  -2   0   8     4703.62     4583.00     98.65 o 
  -1   0   8      173.10      218.59      6.64 o 
   0   0   8     1568.75     1684.71     52.75 o 
   1   0   8     1172.59     1036.78     97.25 o 
   2   0   8     1045.91     1096.24     20.18 o 
   3   0   8     2823.66     2879.89     45.66 o 
   4   0   8     1193.30     1205.39     35.70 o 
   5   0   8        5.16        7.19      3.10 o 
   6   0   8      212.70      221.86      8.23 o 
   7   0   8      628.49      655.06     15.21 o 
   8   0   8        0.25       -3.14      2.90 o 
   9   0   8        5.06        4.14      5.29 o 
  10   0   8      772.03      775.91     26.68 o 
 -16   1   8      431.20      446.00     14.21 o 
 -15   1   8      321.90      318.92     10.67 o 
 -14   1   8      282.06      294.66      9.90 o 
 -13   1   8      403.72      441.89     12.18 o 
 -12   1   8      732.30      699.77     15.95 o 
 -11   1   8      251.33      237.42      8.34 o 
 -10   1   8      513.18      499.31     12.51 o 
  -9   1   8      150.23      143.83      6.35 o 
  -8   1   8     2513.61     2456.92     40.49 o 
  -7   1   8     1166.40     1169.03     21.94 o 
  -6   1   8      543.60      544.86     23.64 o 
  -5   1   8       59.35       58.99      4.36 o 
  -4   1   8      935.99      909.49     17.82 o 
  -3   1   8      441.63      390.66     17.04 o 
  -2   1   8       77.04       82.35      5.17 o 
  -1   1   8     1510.70     1456.36     29.93 o 
   0   1   8     1182.41     1217.50     16.15 o 
   1   1   8        1.86        5.19      1.71 o 
   2   1   8      773.34      746.24     12.48 o 
   3   1   8     1283.97     1275.06     16.25 o 
   4   1   8     1442.89     1472.71     18.49 o 
   5   1   8      646.29      659.44     10.39 o 
   6   1   8      548.69      551.19      9.42 o 
   7   1   8       25.78       24.00      2.69 o 
   8   1   8       78.97       78.35      4.91 o 
   9   1   8      191.92      205.20      7.14 o 
  10   1   8       10.11        9.04      4.01 o 
 -16   2   8      207.53      207.75      8.82 o 
 -15   2   8       37.36       40.41      6.86 o 
 -14   2   8      196.07      227.49     13.02 o 
 -13   2   8      266.65      272.29      9.27 o 
 -12   2   8      189.61      206.33      7.90 o 
 -11   2   8      778.51      775.87     16.93 o 
 -10   2   8      649.11      620.60     18.34 o 
  -9   2   8       46.16       41.68      4.06 o 
  -8   2   8      384.06      390.39     10.47 o 
  -7   2   8     3704.25     3692.32     57.82 o 
  -6   2   8      315.65      307.76      9.01 o 
  -5   2   8      429.36      425.76     20.59 o 
  -4   2   8      959.78      913.74     17.90 o 
  -3   2   8      387.39      373.17      7.57 o 
  -2   2   8       31.00       19.34      2.44 o 
  -1   2   8      928.29      956.00     15.60 o 
   0   2   8      864.97      841.22     13.42 o 
   1   2   8       33.25       30.53      2.36 o 
   2   2   8      475.18      493.36     10.61 o 
   3   2   8        0.17       -1.66      1.65 o 
   4   2   8      199.63      197.09      5.18 o 
   5   2   8     1111.64     1139.83     15.41 o 
   6   2   8      356.78      364.12      8.02 o 
   7   2   8       44.24       42.37      4.23 o 
   8   2   8      196.63      178.85      8.83 o 
   9   2   8        2.97       -0.34      2.68 o 
  10   2   8        9.67       10.54      3.34 o 
 -16   3   8       29.32       37.35      7.00 o 
 -15   3   8     1126.87     1203.97     35.51 o 
 -14   3   8       54.60       59.42      6.10 o 
 -13   3   8        0.05        0.96      2.62 o 
 -12   3   8     1106.40     1077.25     21.76 o 
 -11   3   8       30.86       29.13      4.23 o 
 -10   3   8      288.99      283.66     19.15 o 
  -9   3   8     1217.77     1140.53     30.10 o 
  -8   3   8      115.45      105.80      5.56 o 
  -7   3   8        0.07        1.14      2.22 o 
  -6   3   8      812.70      750.05     15.85 o 
  -5   3   8       18.25       18.20      5.33 o 
  -4   3   8        3.89        6.43      2.94 o 
  -3   3   8     1262.52     1216.74     19.31 o 
  -2   3   8       46.61       30.00      3.43 o 
  -1   3   8      269.40      255.98      6.40 o 
   0   3   8      226.80      238.76      6.25 o 
   1   3   8      217.49      246.98      6.39 o 
   2   3   8       85.67       85.76      3.54 o 
   3   3   8      539.69      536.56      9.46 o 
   4   3   8      378.51      420.41     10.11 o 
   5   3   8      980.20      985.54     16.32 o 
   6   3   8       71.68       81.58      5.73 o 
   7   3   8      203.89      215.08      7.14 o 
   8   3   8      501.58      486.33     11.08 o 
   9   3   8      135.72      153.13      6.45 o 
  10   3   8      224.05      246.27      8.25 o 
 -15   4   8        7.17        9.76      5.08 o 
 -14   4   8      296.51      308.29     15.43 o 
 -13   4   8      302.01      316.55     10.25 o 
 -12   4   8       13.87       18.47      3.33 o 
 -11   4   8      433.14      430.31     18.67 o 
 -10   4   8       32.74       19.41      4.22 o 
  -9   4   8      181.54      170.85      7.09 o 
  -8   4   8      498.03      490.75     12.25 o 
  -7   4   8      980.36      993.72     19.63 o 
  -6   4   8      179.14      181.91      5.31 o 
  -5   4   8      285.82      266.45      6.48 o 
  -4   4   8      723.51      702.52     15.10 o 
  -3   4   8      133.30      116.73      4.39 o 
  -2   4   8      646.51      604.90     11.00 o 
  -1   4   8      425.18      387.78      8.21 o 
   0   4   8        4.79        9.43      2.25 o 
   1   4   8      662.72      642.78     19.39 o 
   2   4   8      705.89      684.80     12.16 o 
   3   4   8       64.50       64.65      3.94 o 
   4   4   8      428.99      412.27     11.65 o 
   5   4   8     1075.13      990.43     20.58 o 
   6   4   8       46.48       52.60      5.24 o 
   7   4   8       53.63       61.71      5.76 o 
   8   4   8      148.80      141.14      6.36 o 
   9   4   8       21.39       36.71      5.19 o 
 -15   5   8       69.07       70.48      9.17 o 
 -14   5   8       73.87       84.18      9.37 o 
 -13   5   8      575.33      621.22     22.97 o 
 -12   5   8      160.25      165.90     11.03 o 
 -11   5   8      227.58      242.54      8.79 o 
 -10   5   8      413.34      391.79     11.11 o 
  -9   5   8       75.98       70.86      7.39 o 
  -8   5   8      341.72      341.80     10.16 o 
  -7   5   8      225.44      210.71      7.73 o 
  -6   5   8     1162.56     1108.62     21.38 o 
  -5   5   8       53.30       52.27      3.47 o 
  -4   5   8      448.95      449.70     12.87 o 
  -3   5   8      577.35      531.50     19.75 o 
  -2   5   8      593.57      611.36     11.13 o 
  -1   5   8       35.62       32.86      3.05 o 
   0   5   8      970.03      943.77     15.29 o 
   1   5   8      110.04       93.75      4.51 o 
   2   5   8      335.13      317.50     10.63 o 
   3   5   8      712.60      716.01     16.29 o 
   4   5   8      106.88       94.98      4.88 o 
   5   5   8        2.33       -2.11      3.77 o 
   6   5   8      850.07      946.81     16.32 o 
   7   5   8       16.09       12.76      5.02 o 
   8   5   8       18.55       22.63      3.64 o 
 -14   6   8      419.74      450.77     19.81 o 
 -13   6   8       38.77       46.30      7.55 o 
 -12   6   8        0.01        3.50      4.26 o 
 -11   6   8      839.75      795.63     26.25 o 
 -10   6   8       13.91       12.50      4.34 o 
  -9   6   8        7.08        8.78      2.97 o 
  -8   6   8     2321.15     2229.74     38.05 o 
  -7   6   8      151.10      140.94      5.35 o 
  -6   6   8        6.98        8.94      2.43 o 
  -5   6   8     1980.85     2024.45     28.09 o 
  -4   6   8      264.99      235.05      6.52 o 
  -3   6   8      101.93      111.00      4.74 o 
  -2   6   8     1518.68     1514.71     22.16 o 
  -1   6   8       21.68       26.61      4.95 o 
   0   6   8      199.37      230.28      6.55 o 
   1   6   8      890.94      848.37     18.18 o 
   2   6   8       10.56        7.40      3.98 o 
   3   6   8      207.54      243.66     11.24 o 
   4   6   8     1237.88     1177.14     25.88 o 
   5   6   8       74.92       76.35      7.33 o 
   6   6   8       48.48       59.44      4.41 o 
   7   6   8      127.08      130.03      6.23 o 
 -12   7   8       58.50       69.48      8.79 o 
 -11   7   8       44.35       41.49      7.06 o 
 -10   7   8       27.41       18.90      5.47 o 
  -9   7   8      250.53      247.54      8.88 o 
  -8   7   8       20.31       23.18      3.00 o 
  -7   7   8      152.96      159.12      5.76 o 
  -6   7   8      694.21      738.47     13.31 o 
  -5   7   8      173.75      168.41      9.39 o 
  -4   7   8        0.06        1.69      2.15 o 
  -3   7   8      467.97      456.87      9.71 o 
  -2   7   8      212.09      205.27     10.40 o 
  -1   7   8        2.57        4.09      2.97 o 
   0   7   8      129.60      137.19      7.14 o 
   1   7   8      106.49      110.93      6.62 o 
   2   7   8       11.98       11.21      3.69 o 
   3   7   8      518.92      569.84     23.89 o 
   4   7   8       85.24      100.06      7.10 o 
   5   7   8       20.99       22.01      4.50 o 
   6   7   8      775.30      822.84     19.61 o 
 -11   8   8        1.46        1.39      4.61 o 
 -10   8   8      146.22      167.14     11.98 o 
  -9   8   8       21.64       16.74      4.57 o 
  -8   8   8       77.72       85.41     12.73 o 
  -7   8   8      243.78      256.21      8.78 o 
  -6   8   8      119.79      130.73      5.38 o 
  -5   8   8       27.12       30.40      3.37 o 
  -4   8   8      602.40      646.07     12.43 o 
  -3   8   8       46.34       49.69      3.87 o 
  -2   8   8        2.59        8.50      3.18 o 
  -1   8   8     1511.19     1483.41     28.08 o 
   0   8   8        0.45       -4.66      3.11 o 
   1   8   8      106.71      123.65      7.21 o 
   2   8   8      628.09      633.69     15.99 o 
   3   8   8       22.42       21.19      4.43 o 
   4   8   8       15.14       15.59      4.32 o 
  -8   9   8       29.28       32.86      4.51 o 
  -7   9   8       61.77       59.92      5.53 o 
  -6   9   8      294.46      320.03     10.63 o 
  -5   9   8       27.12       28.21      3.39 o 
  -4   9   8      124.32      124.01      7.00 o 
  -3   9   8      248.53      243.07      9.48 o 
  -2   9   8       39.03       40.42      4.98 o 
  -1   9   8       58.60       66.90      5.95 o 
   0   9   8       56.08       57.08      5.73 o 
   1   9   8       54.81       65.96      6.13 o 
   2   9   8       79.92       84.92     13.57 o 
 -15   1   9      128.93      141.91      7.63 o 
 -14   1   9      152.91      171.41      7.95 o 
 -13   1   9       42.93       47.93      4.85 o 
 -12   1   9      358.67      365.17     11.17 o 
 -11   1   9        6.68       10.88      3.23 o 
 -10   1   9      278.40      258.18      8.95 o 
  -9   1   9      399.74      390.89     18.35 o 
  -8   1   9       63.94       63.68      6.41 o 
  -7   1   9      133.13      134.78      6.32 o 
  -6   1   9        4.62        4.25      4.26 o 
  -5   1   9      206.28      213.57     12.22 o 
  -4   1   9       24.86       31.23      5.59 o 
  -3   1   9      401.39      407.10     14.16 o 
  -2   1   9      492.40      503.86     12.29 o 
  -1   1   9      487.06      465.49     11.59 o 
   0   1   9       55.58       40.44      3.96 o 
   1   1   9       52.80       49.34      5.19 o 
   2   1   9      301.94      306.75      7.69 o 
   3   1   9       15.96       12.24      2.24 o 
   4   1   9       46.57       43.17      3.13 o 
   5   1   9       19.41       23.45      2.67 o 
   6   1   9      129.00      151.49      5.07 o 
   7   1   9        2.02       -2.01      2.64 o 
   8   1   9      452.49      465.73     11.95 o 
 -15   2   9       18.35       24.94      4.15 o 
 -14   2   9       19.35       17.40      3.83 o 
 -13   2   9        9.95       10.11      3.40 o 
 -12   2   9       20.97       25.52      3.82 o 
 -11   2   9      122.63      115.76      7.64 o 
 -10   2   9      181.05      191.55      7.71 o 
  -9   2   9       65.35       61.71      6.44 o 
  -8   2   9        8.54        9.86      2.99 o 
  -7   2   9       38.72       38.01      4.72 o 
  -6   2   9      223.09      214.56      7.69 o 
  -5   2   9        0.74        0.27      2.43 o 
  -4   2   9      267.60      236.37     13.61 o 
  -3   2   9      212.67      217.46      7.64 o 
  -2   2   9      164.41      148.67      6.38 o 
  -1   2   9      437.03      437.64     13.89 o 
   0   2   9      190.21      194.14      7.26 o 
   1   2   9      164.05      163.04      5.42 o 
   2   2   9        0.07       -1.14      1.96 o 
   3   2   9        5.72        8.94      2.56 o 
   4   2   9       12.70        9.48      2.20 o 
   5   2   9       41.57       36.09      2.97 o 
   6   2   9       52.85       51.45      4.22 o 
   7   2   9       12.63        7.79      3.02 o 
   8   2   9      119.95      140.48      6.58 o 
 -15   3   9       36.54       42.96      7.47 o 
 -14   3   9       42.44       42.49      4.83 o 
 -13   3   9        6.45        6.69      3.19 o 
 -12   3   9        3.75        2.16      2.74 o 
 -11   3   9       87.93       82.12      5.75 o 
 -10   3   9        7.46        9.21      3.79 o 
  -9   3   9       42.94       42.46      4.36 o 
  -8   3   9        1.70        5.34      2.70 o 
  -7   3   9        0.35        1.41      2.49 o 
  -6   3   9        2.78        5.03      2.58 o 
  -5   3   9       11.88       10.15      2.80 o 
  -4   3   9       75.42       78.45      5.18 o 
  -3   3   9      199.47      181.58      7.17 o 
  -2   3   9       47.30       41.80      5.28 o 
  -1   3   9       28.73       27.63      3.69 o 
   0   3   9       60.40       54.85      4.51 o 
   1   3   9        0.75       -0.14      2.06 o 
   2   3   9       35.61       24.67      3.02 o 
   3   3   9       11.85        7.07      2.49 o 
   4   3   9       84.59       98.39     10.02 o 
   5   3   9        7.11       12.76      2.90 o 
   6   3   9       88.34       91.37      7.39 o 
   7   3   9       50.49       62.52      4.73 o 
   8   3   9       97.26       98.23      5.91 o 
 -14   4   9      148.47      142.19     10.88 o 
 -13   4   9       55.21       47.20      5.53 o 
 -12   4   9       69.07       72.33      5.69 o 
 -11   4   9       26.72       28.02      4.14 o 
 -10   4   9       17.66       21.45      4.02 o 
  -9   4   9      457.08      419.38     11.67 o 
  -8   4   9      598.33      571.89     14.10 o 
  -7   4   9      657.52      611.85     14.51 o 
  -6   4   9      619.88      578.96     14.67 o 
  -5   4   9      379.60      393.55     15.93 o 
  -4   4   9       17.45       16.30      3.14 o 
  -3   4   9      184.41      185.38      7.33 o 
  -2   4   9      700.15      737.35     12.82 o 
  -1   4   9      327.00      334.53      7.89 o 
   0   4   9      723.08      721.01     12.86 o 
   1   4   9       71.46       83.06      5.43 o 
   2   4   9      518.84      510.84     10.41 o 
   3   4   9      234.05      237.97     14.14 o 
   4   4   9      161.69      174.46      8.83 o 
   5   4   9     1151.00     1207.77     24.50 o 
   6   4   9      171.34      157.02      8.23 o 
   7   4   9      256.45      246.65      8.12 o 
 -13   5   9       45.49       41.79      7.29 o 
 -12   5   9        0.08        1.89      2.94 o 
 -11   5   9       31.24       26.45      4.10 o 
 -10   5   9        1.50        0.57      2.70 o 
  -9   5   9       23.26       17.68      3.54 o 
  -8   5   9       30.48       32.41      4.06 o 
  -7   5   9      271.61      284.37      9.32 o 
  -6   5   9       20.77       22.12      3.82 o 
  -5   5   9       81.76       78.86      5.53 o 
  -4   5   9      389.58      368.15     10.61 o 
  -3   5   9      407.27      396.48      8.78 o 
  -2   5   9        3.09        3.32      2.23 o 
  -1   5   9      262.33      264.18      8.18 o 
   0   5   9      163.29      166.11      5.77 o 
   1   5   9        9.07       11.16      3.52 o 
   2   5   9        7.71        5.80      3.20 o 
   3   5   9       26.62       28.30      4.33 o 
   4   5   9       76.71       70.40      5.89 o 
   5   5   9       55.92       52.16      5.51 o 
   6   5   9        4.96        1.37      3.47 o 
 -12   6   9       18.07        9.58      5.05 o 
 -11   6   9       10.45        6.65      4.87 o 
 -10   6   9      265.13      262.94      9.48 o 
  -9   6   9        3.48        5.09      3.09 o 
  -8   6   9      132.81      115.11     11.10 o 
  -7   6   9       15.38       13.65      3.31 o 
  -6   6   9        0.42        0.05      2.62 o 
  -5   6   9       84.80       78.19      5.56 o 
  -4   6   9      125.81      135.78      7.28 o 
  -3   6   9      429.23      437.68      9.57 o 
  -2   6   9        8.48        7.79      2.51 o 
  -1   6   9      156.89      159.76      5.96 o 
   0   6   9      451.45      443.65     12.24 o 
   1   6   9       14.14       18.50      9.80 o 
   2   6   9       30.28       27.02      4.32 o 
   3   6   9      132.80      146.82      7.76 o 
   4   6   9       10.39       14.20      4.11 o 
   5   6   9       13.53       17.42      6.43 o 
 -11   7   9      823.61      865.36     29.12 o 
 -10   7   9      189.49      195.77     12.51 o 
  -9   7   9        7.75       10.99      4.18 o 
  -8   7   9     1232.93     1230.71     24.51 o 
  -7   7   9       46.12       42.73      4.68 o 
  -6   7   9        9.89        6.75      3.04 o 
  -5   7   9       17.12       12.76      2.72 o 
  -4   7   9      148.83      142.54      7.53 o 
  -3   7   9      310.06      310.42      8.18 o 
  -2   7   9        9.08        6.68      3.36 o 
  -1   7   9        1.13        5.59      3.15 o 
   0   7   9        1.36        0.06      3.01 o 
   1   7   9        0.06       -0.26      5.22 o 
   2   7   9        2.66        3.06      4.61 o 
   3   7   9        1.28       -1.88      3.30 o 
   4   7   9       25.76       22.51      4.65 o 
  -8   8   9        8.83       10.11      5.43 o 
  -7   8   9      109.46      109.83      7.47 o 
  -6   8   9       32.88       38.70      4.98 o 
  -5   8   9       34.44       38.68      3.77 o 
  -4   8   9      432.86      422.50      9.92 o 
  -3   8   9      127.87      134.43     11.45 o 
  -2   8   9       40.15       44.50      5.11 o 
  -1   8   9        0.76        4.47      7.49 o 
   0   8   9      440.08      469.41     13.45 o 
   1   8   9       18.82       21.61      4.71 o 
 -14   0  10      676.93      738.80     25.63 o 
 -13   0  10       92.73       89.93      9.43 o 
 -12   0  10      457.73      451.79     18.43 o 
 -11   0  10       87.39       76.81      8.43 o 
 -10   0  10       75.30       75.41      7.96 o 
  -9   0  10      139.88      133.64      9.44 o 
  -8   0  10      271.12      263.81     13.03 o 
  -7   0  10      936.95      927.14     27.71 o 
  -6   0  10      988.40      991.68     28.88 o 
  -5   0  10      712.02      693.38     22.38 o 
  -4   0  10     1755.01     1776.28     44.77 o 
  -3   0  10      333.08      303.20     13.45 o 
  -2   0  10      394.70      345.60     14.43 o 
  -1   0  10     2147.97     2141.02     51.99 o 
   0   0  10      147.50      141.09      9.35 o 
   1   0  10       89.32       80.58      7.90 o 
   2   0  10      513.42      546.12     19.42 o 
   3   0  10       36.60       24.97      5.46 o 
   4   0  10      128.63      117.12      8.99 o 
   5   0  10      272.29      325.36     14.98 o 
   6   0  10      637.40      687.30     16.61 o 
 -14   1  10      169.14      169.23     12.74 o 
 -13   1  10      337.79      330.44     11.14 o 
 -12   1  10      391.65      386.78     11.91 o 
 -11   1  10      104.60      111.07      8.67 o 
 -10   1  10       50.45       59.40      5.24 o 
  -9   1  10       23.41       18.15      3.89 o 
  -8   1  10       34.10       29.15      3.88 o 
  -7   1  10      300.05      280.35      9.44 o 
  -6   1  10        0.16       -0.91      2.42 o 
  -5   1  10      260.48      253.33      8.73 o 
  -4   1  10      316.15      303.04      9.65 o 
  -3   1  10      373.91      326.31      9.93 o 
  -2   1  10      611.43      572.29     14.01 o 
  -1   1  10      601.67      590.51     14.16 o 
   0   1  10      129.75      145.90      7.56 o 
   1   1  10      167.82      184.69      7.59 o 
   2   1  10       96.42       88.46      5.90 o 
   3   1  10      212.73      230.58      8.69 o 
   4   1  10      723.54      791.65     17.69 o 
   5   1  10       96.01      100.77      5.43 o 
   6   1  10       18.74       20.68      4.27 o 
 -14   2  10      645.16      640.33     16.68 o 
 -13   2  10        1.86        0.17      3.07 o 
 -12   2  10      396.07      370.26     11.70 o 
 -11   2  10      619.02      619.45     26.57 o 
 -10   2  10        8.70        8.35      3.14 o 
  -9   2  10       51.71       48.77      4.85 o 
  -8   2  10      747.15      712.52     16.51 o 
  -7   2  10        0.09       -0.89      2.41 o 
  -6   2  10        0.35        0.64      2.63 o 
  -5   2  10      249.92      232.68     13.78 o 
  -4   2  10        4.65        1.69      2.59 o 
  -3   2  10        7.19       -0.24      5.53 o 
  -2   2  10      865.18      868.01     18.42 o 
  -1   2  10      249.20      229.90      8.30 o 
   0   2  10      148.38      156.90      6.99 o 
   1   2  10      266.83      283.52      9.51 o 
   2   2  10       59.82       62.92      5.13 o 
   3   2  10      504.36      563.78     11.43 o 
   4   2  10      408.61      412.10     14.49 o 
   5   2  10       11.21        9.13      3.69 o 
   6   2  10      178.02      187.65      8.82 o 
 -13   3  10      653.21      767.25     18.54 o 
 -12   3  10        2.83        1.83      3.20 o 
 -11   3  10       49.12       59.72      5.33 o 
 -10   3  10      155.41      153.13      7.46 o 
  -9   3  10       25.67       24.77      3.88 o 
  -8   3  10      391.72      383.25     11.34 o 
  -7   3  10      584.39      565.50     17.07 o 
  -6   3  10       28.60       27.59      4.85 o 
  -5   3  10        7.04        7.35      3.11 o 
  -4   3  10      291.10      277.76      9.23 o 
  -3   3  10      154.80      145.56      6.94 o 
  -2   3  10        0.03        0.20      2.72 o 
  -1   3  10      248.45      237.19      8.59 o 
   0   3  10       88.17       93.36      5.98 o 
   1   3  10       65.29       65.90      5.26 o 
   2   3  10        7.02        5.22      2.48 o 
   3   3  10      368.52      396.10     11.45 o 
   4   3  10       16.39       15.79      4.02 o 
   5   3  10      232.29      255.33      9.84 o 
   6   3  10      415.51      495.25     14.16 o 
 -13   4  10        6.44        7.72      3.39 o 
 -12   4  10       70.71       62.55      5.71 o 
 -11   4  10      264.21      270.75      9.99 o 
 -10   4  10        1.32        5.75      3.20 o 
  -9   4  10       14.85       14.31      3.45 o 
  -8   4  10      197.08      183.61      7.97 o 
  -7   4  10      150.87      167.78      7.65 o 
  -6   4  10      194.75      179.11      7.63 o 
  -5   4  10      295.37      307.49      9.98 o 
  -4   4  10      149.76      131.98      6.72 o 
  -3   4  10      246.01      230.00     16.03 o 
  -2   4  10      602.09      566.34     14.15 o 
  -1   4  10       30.09       30.43      4.07 o 
   0   4  10       12.49       10.47      3.18 o 
   1   4  10      286.44      267.04      7.50 o 
   2   4  10      118.87      127.63      7.37 o 
   3   4  10       30.58       36.27      5.63 o 
   4   4  10      148.86      144.15      7.84 o 
   5   4  10      175.50      157.13      9.16 o 
 -12   5  10      384.39      423.19     12.91 o 
 -11   5  10      309.61      366.91     11.86 o 
 -10   5  10        0.58        0.19      2.85 o 
  -9   5  10      784.07      768.32     17.93 o 
  -8   5  10      120.55      117.65      6.93 o 
  -7   5  10      160.00      156.83      7.48 o 
  -6   5  10      999.49      995.43     28.48 o 
  -5   5  10        7.24        8.62      3.26 o 
  -4   5  10      123.69      113.39      6.91 o 
  -3   5  10     1149.15     1122.17     22.78 o 
  -2   5  10       28.14       25.34      3.98 o 
  -1   5  10       34.67       37.48      5.09 o 
   0   5  10      139.99      125.34      5.41 o 
   1   5  10       90.03       94.07      6.54 o 
   2   5  10       23.52       32.61      4.98 o 
   3   5  10      357.04      364.82     11.77 o 
   4   5  10       27.05       31.00      5.00 o 
 -10   6  10       21.02       28.32      4.46 o 
  -9   6  10      271.37      265.75     20.18 o 
  -8   6  10      182.12      171.47     13.22 o 
  -7   6  10      631.25      640.53     15.92 o 
  -6   6  10      722.59      722.55     17.20 o 
  -5   6  10        4.74       -0.13      2.83 o 
  -4   6  10      495.98      519.15     13.81 o 
  -3   6  10      372.91      367.71     11.32 o 
  -2   6  10        7.59       10.74      3.39 o 
  -1   6  10      232.39      274.17      9.78 o 
   0   6  10      402.23      425.75     24.41 o 
   1   6  10        0.05       -2.51      3.07 o 
   2   6  10      662.50      754.33     18.03 o 
  -8   7  10       26.62       26.57      4.31 o 
  -7   7  10       27.36       28.77      4.42 o 
  -6   7  10      566.88      590.11     15.35 o 
  -5   7  10       75.03       77.83      8.33 o 
  -4   7  10      129.14      134.97     10.07 o 
  -3   7  10      165.37      162.22     11.71 o 
  -2   7  10       10.96        9.91      3.51 o 
  -1   7  10      180.05      196.76      8.50 o 
   0   7  10      322.51      349.22     11.61 o 
 -12   1  11       70.84       86.71      6.61 o 
 -11   1  11       84.09       91.18      6.76 o 
 -10   1  11       52.82       56.49      5.39 o 
  -9   1  11      247.96      251.64      9.48 o 
  -8   1  11       67.43       75.62      5.92 o 
  -7   1  11      100.78      108.93     10.13 o 
  -6   1  11      131.87      129.45      8.53 o 
  -5   1  11      198.31      181.80      7.80 o 
  -4   1  11      224.84      241.67     14.10 o 
  -3   1  11       10.53       18.35      3.71 o 
  -2   1  11       13.07       12.90      3.45 o 
  -1   1  11       20.88       18.89      3.71 o 
   0   1  11        3.28        0.27      2.81 o 
   1   1  11      134.22      131.48      7.35 o 
   2   1  11      179.89      172.50     17.51 o 
   3   1  11       23.21       24.02      4.22 o 
   4   1  11      189.53      208.65     10.23 o 
 -12   2  11        4.57       10.92      3.67 o 
 -11   2  11        4.62        8.69      4.33 o 
 -10   2  11      317.11      338.41     11.35 o 
  -9   2  11        6.25        5.89      3.16 o 
  -8   2  11      151.72      140.70      7.28 o 
  -7   2  11      313.94      308.93     10.32 o 
  -6   2  11      165.94      168.13      9.72 o 
  -5   2  11      101.67      112.71      6.75 o 
  -4   2  11       11.14       13.95      3.32 o 
  -3   2  11       30.14       35.93      4.43 o 
  -2   2  11       39.22       41.74      8.23 o 
  -1   2  11      146.42      141.41      7.05 o 
   0   2  11      154.25      186.14     14.34 o 
   1   2  11      222.90      231.30     11.50 o 
   2   2  11      156.90      166.03      7.86 o 
   3   2  11       49.14       38.10      5.15 o 
 -11   3  11       91.96      111.39      7.42 o 
 -10   3  11        6.62       11.85      3.46 o 
  -9   3  11       20.38       24.08      3.95 o 
  -8   3  11      251.38      246.26      9.40 o 
  -7   3  11        2.46       -2.73      2.66 o 
  -6   3  11       17.58       20.86      3.97 o 
  -5   3  11        6.57        4.29      4.44 o 
  -4   3  11        1.50        1.35      2.77 o 
  -3   3  11       83.92       77.64      6.01 o 
  -2   3  11       24.64       34.37      4.42 o 
  -1   3  11        3.25        1.98      2.98 o 
   0   3  11       32.78       35.71      4.60 o 
   1   3  11       73.91       79.02     11.79 o 
   2   3  11        1.23       -0.07      3.08 o 
   3   3  11        1.46        3.99      5.02 o 
 -10   4  11        6.80        7.71      3.41 o 
  -9   4  11      108.99      119.28      7.18 o 
  -8   4  11        3.01        4.99      3.66 o 
  -7   4  11        7.18        8.80      3.50 o 
  -6   4  11       30.04       33.53     12.78 o 
  -5   4  11      139.19      153.68      7.55 o 
  -4   4  11      443.02      443.67     20.22 o 
  -3   4  11       85.08      103.06      8.29 o 
  -2   4  11      515.32      510.74     13.77 o 
  -1   4  11      167.98      177.25     12.28 o 
   0   4  11      117.93      118.82      7.40 o 
   1   4  11      523.98      552.15     21.43 o 
   2   4  11       11.53        8.74      5.37 o 
  -9   5  11        0.51        6.87      4.21 o 
  -8   5  11      697.36      714.47     31.27 o 
  -7   5  11        1.57        8.36      3.42 o 
  -6   5  11        0.61        4.69      3.29 o 
  -5   5  11       21.18       27.51      4.48 o 
  -4   5  11      143.30      140.12      7.30 o 
  -3   5  11       10.30        3.90      3.29 o 
  -2   5  11       39.61       37.83      4.80 o 
  -1   5  11       14.58       16.45      4.02 o 
   0   5  11        0.87        4.68      4.91 o 
  -5   6  11       10.17        6.72      3.51 o 
  -4   6  11       13.21       18.32      4.17 o 
  -3   6  11        7.57        5.71      3.41 o 
  -9   0  12       18.14        7.72      5.20 o 
  -8   0  12     2036.87     2076.40     53.96 o 
  -7   0  12        0.56        6.47      4.74 o 
  -6   0  12        0.14       -2.83      3.91 o 
  -5   0  12     2016.36     2031.32     52.40 o 
  -4   0  12      240.19      238.75     13.70 o 
  -3   0  12        7.49       15.59      5.59 o 
  -2   0  12     1330.11     1381.65     38.89 o 
  -1   0  12      107.26      110.20     10.15 o 
   0   0  12      117.18      112.48     10.38 o 
  -9   1  12       55.10       49.02      5.51 o 
  -8   1  12       26.55       25.38      4.38 o 
  -7   1  12      186.31      214.14      9.08 o 
  -6   1  12        1.47       -4.04      2.70 o 
  -5   1  12       12.12       11.81      3.64 o 
  -4   1  12      284.53      297.37     16.72 o 
  -3   1  12      806.26      853.72     19.66 o 
  -2   1  12       67.78       53.27      5.44 o 
  -1   1  12      274.12      292.38     10.80 o 
   0   1  12      299.57      335.12     11.40 o 
  -8   2  12       11.54       11.74      7.34 o 
  -7   2  12       98.21       96.15      6.89 o 
  -6   2  12       87.35       95.39      6.84 o 
  -5   2  12       34.37       26.18      4.34 o 
  -4   2  12      554.33      583.72     15.51 o 
  -3   2  12      304.96      304.16     10.87 o 
  -2   2  12      247.21      258.89     11.21 o 
  -1   2  12      372.53      412.92     19.27 o 
  -7   3  12       24.02       22.69      5.94 o 
  -6   3  12      191.20      196.98      8.88 o 
  -5   3  12        0.26       -0.32      3.25 o 
  -4   3  12       85.39       73.74      6.12 o 
  -3   3  12      330.54      339.62     11.50 o 
  -2   3  12      118.10      111.39     18.50 o 
                                                 
